# Supplementary material for: Transcriptome analysis reveals regulatory mechanism of methyl jasmonate-induced monoterpenoid biosynthesis in Mentha arvensis L
Source: Front Plant Sci. 2025 Jan 15;15:1517851. doi: 10.3389/fpls.2024.1517851 (PMC11782960; doi:10.3389/fpls.2024.1517851)
Supplement: Supplementary file 7 [file Table1.xlsx]

## Sheet: Supplementary Table S1
Supplementary Table S1. Expression levels of DEGs in the JA signal transduction pathway, monoterpenoid biosynthesis pathway, and transcription factors
1.1 DEGs expression level in JA signal transduction pathway
	Gene	CK vs H4 (log2FC)	CK vs H8 (log2FC)	CK vs H24 (log2FC)
1	TRINITY_DN3071_c0_g1 (JAR6)	3.67962	2.37762	0.395466
2	TRINITY_DN16183_c0_g1 (JAZ)	2.57401	1.54816	0.750465
3	TRINITY_DN19929_c0_g1 (JAZ)	2.14321	1.02783	0.445041
4	TRINITY_DN11251_c0_g1 (JAZ)	2.09976	1.12232	0.680062
5	TRINITY_DN834_c0_g2 (JAZ)	2.30316	1.13318	0.94127
6	TRINITY_DN4107_c0_g2 (MYC)	0.266181	-1.01736	1.41967
7	TRINITY_DN4354_c2_g1 (MYC)	0.188851	-1.06775	0.980578
8	TRINITY_DN65332_c0_g1 (MYC)	0.401811	-1.06374	-1.29638
9	TRINITY_DN51194_c0_g1 (MYC)	0.0618605	-1.28658	0.614312
10	TRINITY_DN16914_c0_g1 (MYC)	-0.0165557	-1.08183	1.2421
1.2 The expression level of monoterpenoid biosynthesis pathway genes (DEGs involved in monoterpenoid biosynthesis of M. arvensis, and key enzyme genes previously reported in terpenoid biosynthesis pathway)
	Gene	CK vs H4 (log2FC)	CK vs H8 (log2FC)	CK vs H24 (log2FC)	Homologous gene ID in Mentha varieties
1	TRINITY_DN9041_c0_g1 (DXS)	0.937569	0.108971	0.466537	AF019383.1 (Mentha piperita)
2	TRINITY_DN16104_c0_g1 (DXR)	-0.0760119	-0.176492	-0.0322128	AF116825.2 (Mentha piperita)
3	TRINITY_DN24941_c0_g1 (GPPS-L)	2.88484	3.77619	0.503176
4	TRINITY_DN2780_c0_g1 (GPPS-S)	1.4171	0.296732	0.648287	AF182827.1 (Mentha piperita)
5	TRINITY_DN13965_c0_g1 (IPPI)	0.154376	-0.0291072	-0.0981388	AY300162.1 (Mentha piperita)
6	TRINITY_DN5134_c1_g1 (LS)	1.2396	0.0462121	0.713783	AW255536.1 (Mentha piperita)
7	TRINITY_DN22232_c0_g1 (LS)	1.68462	0.470535	0.684572	MT447839.1 (Mentha arvensis)
8	TRINITY_DN5134_c0_g1 (LS)	0.871799	0.954615	1.17245
9	TRINITY_DN19085_c0_g1 (LS)	0	2.61309	0
10	TRINITY_DN3177_c0_g1(L3H)	1.04109	-0.176915	0.575993	AY622319.1 (Mentha spicata)
11	TRINITY_DN10645_c0_g2 (IPD)	0.957349	-0.0047731	0.955055	EF426465.1 (Mentha haplocalyx)
12	TRINITY_DN90669_c0_g1 (IPR)	0	0	3.11043
13	TRINITY_DN33670_c0_g1 (IPR)	-1.20037	0.532792	2.32378
14	TRINITY_DN118959_c0_g1 (IPR)	-0.705333	0.537294	3.88656
15	TRINITY_DN13732_c0_g1 (IPR)	-0.725978	0.718215	3.0946	EF426466.1 (Mentha haplocalyx)
16	TRINITY_DN28821_c0_g1 (IPR)	0.265941	1.85918	1.60687
17	TRINITY_DN46771_c0_g1 (IPR)	0	0	3.58683
18	TRINITY_DN60151_c0_g1 (IPR)	-1.93419	-1.95421	-1.25519
19	TRINITY_DN91914_c0_g1 (IPR)	-0.821577	0.0267162	3.97434
20	TRINITY_DN35656_c0_g1 (IPR)	-0.647508	0.36628	4.82397
21	TRINITY_DN27266_c0_g1 (IPR)	-1.15282	-0.00595812	3.74055
22	TRINITY_DN16501_c0_g1 (IPR)	-0.37239	1.08139	4.28791
23	TRINITY_DN84201_c0_g2 (IPR)	0	0	4.0894
24	TRINITY_DN28821_c1_g1 (IPR)	-0.941883	-0.0514561	3.56196
25	TRINITY_DN13965_c0_g1 (IPI)	0.154376	-0.0291072	-0.0981388
26	TRINITY_DN12491_c0_g1 (PR)	0.204364	-0.0963752	0.785862	AY300163.1 (Mentha piperita)
27	TRINITY_DN9420_c1_g1 (MD)	-2.42024	-0.0434268	0.185073	KU174202.1 (Mentha arvensis)
28	TRINITY_DN46431_c0_g1 (CYP450)	0.895215	1.64573	1.36247
29	TRINITY_DN32509_c0_g1 (CYP450)	0.587819	1.16756	1.65595
30	TRINITY_DN12421_c0_g1 (CYP450)	2.64472	4.10633	0.316007
31	TRINITY_DN14738_c1_g1 (CYP450)	1.36609	2.07679	2.05571
32	TRINITY_DN20649_c0_g1 (1,8-cineole synthase)	1.5365	0.639958	0.965858
33	TRINITY_DN4180_c0_g1 (Exo-alpha-bergamotene synthase)	1.75588	2.10033	0.0974916
34	TRINITY_DN1840_c0_g1 (Probable mannitol dehydrogenase)	-0.046069	-0.0959218	1.31764
35	TRINITY_DN10112_c0_g1 (Gamma-terpinene synthase)	0.780531	0.348938	1.17908
36	TRINITY_DN28713_c1_g1 (linalool synthase)	1.8589	0.301306	0.276469
1.3 Differetially expressed transcription factors (DETFs in CK vs H4, CK vs H8, and CK vs H24)
Family	ID	Annotion name	CK vs H4 (log2FC)	CK vs H8 (log2FC)	CK vs H24 (log2FC)
AP2/ERF-AP2	TRINITY_DN5175_c1_g1	(AP2/ERF APETALA2-like)	1.11915	0.18025	-1.36166
AP2/ERF-ERF	TRINITY_DN10080_c0_g1	(AP2/ERF EREBP)	0.359704	0.281395	-1.29372
AP2/ERF-ERF	TRINITY_DN10080_c0_g2	(AP2/ERF DREB1)	1.07469	-0.808407	2.12386
AP2/ERF-ERF	TRINITY_DN11107_c0_g1	(AP2/ERF DREB2)	0	0	1.99765
AP2/ERF-ERF	TRINITY_DN11116_c0_g1	(ERF34)	0.677579	0.0587965	-1.10262
AP2/ERF-ERF	TRINITY_DN11117_c0_g1	(ERF109)	-0.292276	-1.78892	4.79716
AP2/ERF-ERF	TRINITY_DN1018_c0_g1	(ERF4)	-0.42198	-0.241201	1.18882
AP2/ERF-ERF	TRINITY_DN10288_c0_g1	(ERF1B)	-0.62139	-0.27819	-2.01204
AP2/ERF-ERF	TRINITY_DN10351_c0_g1	(ERF1E)	0	0	5.35381
AP2/ERF-ERF	TRINITY_DN10458_c0_g1	(ERF26)	0	0	3.36675
AP2/ERF-ERF	TRINITY_DN10895_c0_g1	(ERF1D-1)	0	0	2.89703
AP2/ERF-ERF	TRINITY_DN11769_c0_g1	(ERF2A)	-0.267042	-1.118	2.59572
AP2/ERF-ERF	TRINITY_DN12383_c0_g1	(ERF4)	1.0267	-0.78491	1.30802
AP2/ERF-ERF	TRINITY_DN12655_c0_g1	(ERF1F)	0	0	3.64411
AP2/ERF-ERF	TRINITY_DN13196_c0_g1	(ERF17)	0.780982	-0.807956	1.11018
AP2/ERF-ERF	TRINITY_DN14314_c0_g1	(ERF16)	1.00943	0.919537	1.78335
AP2/ERF-ERF	TRINITY_DN14654_c0_g1	(ERF61)	1.80607	0	1.0661
AP2/ERF-ERF	TRINITY_DN15573_c0_g1	(ERF1D-2)	-1.56486	-0.932649	3.34556
AP2/ERF-ERF	TRINITY_DN1598_c1_g1	(ERF12-1)	-2.15692	-0.669166	-0.0398216
AP2/ERF-ERF	TRINITY_DN20952_c0_g1	(ERF110)	3.21643	3.29805	0
AP2/ERF-ERF	TRINITY_DN22119_c0_g1	(ERF2)	-1.62465	-1.19688	0.79898
AP2/ERF-ERF	TRINITY_DN22119_c0_g2	(ERFC3)	0	0.151185	3.11345
AP2/ERF-ERF	TRINITY_DN31866_c0_g1	(ERF23)	1.82203	0.789781	0.888803
AP2/ERF-ERF	TRINITY_DN3403_c2_g1	(ERF53)	0.0822926	-1.09726	-0.0991702
AP2/ERF-ERF	TRINITY_DN3403_c2_g2	(ERF RAP2)	0.527639	-0.229049	1.01271
AP2/ERF-ERF	TRINITY_DN34516_c0_g1	(ERF12-2)	0	-0.43527	1.96771
AP2/ERF-ERF	TRINITY_DN34842_c0_g1	(ERF9)	0.72444	-0.584332	1.50201
AP2/ERF-ERF	TRINITY_DN3894_c0_g1	(ERF25)	-0.382261	-1.14773	3.83309
AP2/ERF-ERF	TRINITY_DN4350_c1_g1	(ERF61)	1.03642	-0.109438	0.96489
AP2/ERF-ERF	TRINITY_DN4459_c0_g1	(ERF1B)	0	0	2.65217
AP2/ERF-ERF	TRINITY_DN4459_c1_g1	(ERF WIN1)	2.22856	1.4102	0.350121
AP2/ERF-ERF	TRINITY_DN46997_c1_g1	(ERF ABR1)	0	0	3.07662
AP2/ERF-ERF	TRINITY_DN4998_c2_g2	(ERF DREB1)	0	0	3.02116
AP2/ERF-ERF	TRINITY_DN5210_c0_g1	(ERF DREB1A)	-0.783279	-1.25793	2.49175
AP2/ERF-ERF	TRINITY_DN688_c0_g1	(ERF DREB1C)	-0.389724	-0.665314	2.01197
AP2/ERF-ERF	TRINITY_DN688_c0_g2	(ERF DREB1D)	-0.620393	-0.903753	1.97083
AP2/ERF-ERF	TRINITY_DN7150_c0_g1	(ERF106)	-2.45032	-1.34311	-0.673182
AP2/ERF-ERF	TRINITY_DN7685_c0_g1	(ERF PTI5)	0	2.27451	0
AP2/ERF-ERF	TRINITY_DN8517_c0_g1	(ERF018)	0	0	4.92801
AP2/ERF-ERF	TRINITY_DN917_c3_g1	(AP2/ERF ORA1)	-1.1281	1.53311	-1.19666
AP2/ERF-ERF	TRINITY_DN9237_c0_g1	(ERF35)	1.8568	-0.0346798	2.50579
AP2/ERF-ERF	TRINITY_DN93867_c0_g1	(ERF RAP2)	0	0	1.36405
WRKY	TRINITY_DN14897_c0_g1	(WRKY1)	-1.02288	-0.48148	-0.0804905
WRKY	TRINITY_DN1548_c0_g1	(WRKY33)	-1.5169	-0.56958	2.14694
WRKY	TRINITY_DN15674_c0_g1	(WRKY57)	0	-0.434404	2.02899
WRKY	TRINITY_DN1573_c0_g1	(WRKY41)	-1.09718	-0.908071	2.04531
WRKY	TRINITY_DN1573_c0_g2	(WRKY53-1)	-1.73604	-1.50084	2.63075
WRKY	TRINITY_DN1600_c0_g1	(WRKY40)	-1.92738	0.0924966	0.658831
WRKY	TRINITY_DN1600_c1_g1	(WRKY18)	-2.66575	-1.0262	1.58297
WRKY	TRINITY_DN19263_c0_g1	(WRKY33-1)	-1.2379	-1.42146	2.75965
WRKY	TRINITY_DN2040_c0_g2	(WRKY44)	1.60974	1.08792	0.114165
WRKY	TRINITY_DN2134_c0_g1	(WRKY18)	-3.03744	-1.66775	2.06232
WRKY	TRINITY_DN217_c0_g2	(WRKY57)	-2.12688	-1.58995	2.08877
WRKY	TRINITY_DN2193_c1_g1	(WRKY33-2)	-1.3225	-1.52813	2.75404
WRKY	TRINITY_DN2451_c0_g1	(WRKY6)	-0.561927	-0.491047	2.86048
WRKY	TRINITY_DN2486_c0_g1	(WRKY7)	-1.01456	-0.617533	0.59027
WRKY	TRINITY_DN25577_c0_g1	(WRKY40)	-2.88887	-0.695809	1.52364
WRKY	TRINITY_DN2661_c1_g1	(WRKY50)	-1.81222	0.216145	0.48142
WRKY	TRINITY_DN33456_c0_g1	(WRKY33-3)	-0.895867	-0.40745	1.64634
WRKY	TRINITY_DN35059_c0_g1	(WRKY23)	-1.19586	-0.675001	0.817858
WRKY	TRINITY_DN42687_c0_g1	(WRKY SUSIBA)	1.28816	0.912623	0.0982688
WRKY	TRINITY_DN4664_c0_g1	(WRKY70)	-1.22984	-1.19809	0.75699
WRKY	TRINITY_DN48963_c0_g1	(WRKY15)	-1.34957	-1.06651	0.485848
WRKY	TRINITY_DN5250_c0_g1	(WRKY24)	-0.120298	-0.356448	1.64719
WRKY	TRINITY_DN5461_c1_g1	(WRKY55)	-2.02814	-0.802628	3.4523
WRKY	TRINITY_DN5870_c0_g1	(WRKY53-2)	-1.59437	-1.17858	2.96883
WRKY	TRINITY_DN5995_c0_g1	(WRKY75)	0.123739	2.3345	0.304715
WRKY	TRINITY_DN6049_c1_g1	(WRKY30)	-2.11478	-1.51826	4.91498
WRKY	TRINITY_DN6092_c0_g1	(WRKY50-2)	-2.53673	-0.181282	0.845116
WRKY	TRINITY_DN6138_c0_g1	(WRKY3)	-1.02871	-0.562367	-0.41409
WRKY	TRINITY_DN6319_c2_g1	(WRKY33-3)	-0.359067	-0.404579	1.22334
WRKY	TRINITY_DN66971_c0_g2	(WRKY X)	-1.63724	-1.73068	-0.693199
WRKY	TRINITY_DN751_c0_g1	(WRKY53-3)	-1.3947	-1.09735	1.21396
WRKY	TRINITY_DN83017_c1_g1	(WRKY51)	0	4.01079	0
WRKY	TRINITY_DN8880_c0_g1	(WRKY22)	-0.131995	-0.906475	1.40519
MYB-related	TRINITY_DN101319_c0_g1	(MYB X-1)	-0.0716769	-0.438059	1.20559
MYB-related	TRINITY_DN11887_c0_g1	(MYB10)	-2.14799	-2.01291	1.33061
MYB-related	TRINITY_DN15398_c0_g1	(MYB ETC3)	4.70712	3.56061	0
MYB-related	TRINITY_DN18094_c0_g1	(MYB44)	0.0230562	0.261133	1.86475
MYB-related	TRINITY_DN18323_c0_g1	(MYB CPC)	2.29302	2.54085	2.62589
MYB-related	TRINITY_DN18423_c0_g1	(MYB1R1)	-1.29913	-0.357406	-0.466963
MYB-related	TRINITY_DN1874_c0_g1	(MYB LHY)	0.162962	-0.0302711	-1.54544
MYB-related	TRINITY_DN2200_c0_g1	(MYB48)	1.10107	1.07104	-0.197157
MYB-related	TRINITY_DN22976_c0_g1	(MYB-1)	0	0	2.82077
MYB-related	TRINITY_DN235_c0_g2	(MYB306-1)	-1.25564	-2.07902	-0.69928
MYB-related	TRINITY_DN3149_c0_g1	(MYB X-2)	-1.23115	-2.01391	-0.422936
MYB-related	TRINITY_DN34060_c0_g1	(MYB14-1)	-3.73508	-1.43405	0.821714
MYB-related	TRINITY_DN36916_c0_g1	(MYB-2)	-1.6009	-0.612808	-0.417105
MYB-related	TRINITY_DN419_c0_g1	(MYB15)	-2.07874	-1.43725	2.39884
MYB-related	TRINITY_DN45735_c0_g1	(MYB73-1)	0.0785895	0.277744	1.7167
MYB-related	TRINITY_DN5291_c0_g1	(MYB LHY)	0.537358	1.65082	-0.393956
MYB-related	TRINITY_DN5764_c0_g1	(MYB-3 )	-1.92017	-2.21904	-1.12111
MYB-related	TRINITY_DN69464_c0_g1	(MYB62-1)	0	4.64816	0
MYB-related	TRINITY_DN7188_c0_g1	(MYB5)	0.0875221	-0.372948	1.30339
MYB-related	TRINITY_DN7331_c0_g1	(MYB TRY)	-0.193352	-0.098494	-1.2411
MYB-related	TRINITY_DN8408_c0_g1	(MYB2)	0.747387	1.44964	0.499329
MYB-related	TRINITY_DN8536_c1_g1	(MYB102-1)	-1.85768	-1.52604	1.90372
MYB	TRINITY_DN11182_c1_g1	(MYB102-2)	0.482998	0.280699	1.21771
MYB	TRINITY_DN12310_c1_g1	(MYB17-1)	-1.06076	-2.28615	-0.755579
MYB	TRINITY_DN14135_c0_g1	(MYB superfamily)	4.41869	0	0
MYB	TRINITY_DN1756_c0_g1	(MYB sheath 2)	-0.0535478	-0.523936	1.29856
MYB	TRINITY_DN29878_c0_g1	(MYB17-2)	-1.38404	-0.0725416	-0.256064
MYB	TRINITY_DN3669_c0_g1	(MYB20-1)	-0.252871	-0.441029	1.78475
MYB	TRINITY_DN3669_c1_g1	(MYB78)	1.16402	1.19288	1.45484
MYB	TRINITY_DN3680_c0_g1	(MYB X-2)	0.0487937	-0.658985	1.39317
MYB	TRINITY_DN4195_c1_g1	(MYB73-2)	0.135577	0.372656	1.36098
MYB	TRINITY_DN4195_c1_g2	(MYB73-3)	-0.0980135	-1.01545	1.75206
MYB	TRINITY_DN5383_c0_g1	(MYB62-2)	0.385658	3.0926	0.134296
MYB	TRINITY_DN5882_c0_g1	(MYB14-2)	-0.405461	-0.116071	1.24315
MYB	TRINITY_DN8408_c1_g1	(MYB102-3)	1.27968	1.06468	0.873592
MYB	TRINITY_DN8536_c0_g1	(MYB1-2)	1.23561	0.604588	0.464534
MYB	TRINITY_DN8666_c0_g3	(MYB20-2)	-3.18855	-1.47246	-0.562373
MYB	TRINITY_DN998_c0_g1	(MYB306-2)	1.1111	0.7986	0.587549
NAC	TRINITY_DN11119_c0_g1	(NAC78)	0.00743671	-0.380367	1.64438
NAC	TRINITY_DN18895_c0_g2	(NAC90)	-1.59697	0.852899	1.12714
NAC	TRINITY_DN20469_c0_g1	(NAC6)	-1.78172	-0.219443	-0.516257
NAC	TRINITY_DN2283_c0_g1	(NAC83)	0.0160422	0.0592799	-1.01943
NAC	TRINITY_DN24376_c0_g1	(NAC32)	0	0	2.10246
NAC	TRINITY_DN2481_c0_g1	(NAC2)	0.460256	-0.0420055	1.19938
NAC	TRINITY_DN2570_c0_g1	(NAC83)	1.81515	0.730073	0.800347
NAC	TRINITY_DN28_c0_g1	(NAC6-1)	-1.03061	-0.556062	-0.0639936
NAC	TRINITY_DN3100_c0_g1	(NAC79)	-0.110072	-0.523869	1.47536
NAC	TRINITY_DN3129_c1_g2	(NAC21/22)	-1.03401	-0.456642	0.955048
NAC	TRINITY_DN3336_c0_g1	(NAC JA2)	0.650755	-0.151917	2.24299
NAC	TRINITY_DN3710_c0_g1	(NAC90)	-2.62209	-1.00385	1.17198
NAC	TRINITY_DN4090_c0_g1	(NAC ATAF2)	-0.624965	-0.75951	2.4398
NAC	TRINITY_DN4159_c3_g1	(NAC62)	-0.668138	-1.0565	1.47854
NAC	TRINITY_DN48502_c0_g1	(NAC92)	-2.91657	-2.22498	0.424957
NAC	TRINITY_DN7205_c0_g1	(NAC21/22B)	1.20192	0.583432	0.247498
NAC	TRINITY_DN7752_c3_g1	(NAC10)	-4.00697	-2.13168	-1.65006
NAC	TRINITY_DN7907_c0_g1	(NAC6-2)	-3.07585	-1.77946	-0.828641
NAC	TRINITY_DN797_c1_g1	(NAC61)	-1.15687	0.347023	0.00192164
NAC	TRINITY_DN9489_c0_g1	(NAC59)	0.262749	0.732462	1.37059
NAC	TRINITY_DN9830_c0_g1	(NAC87)	-2.16127	-1.38087	-0.590587
NAC	TRINITY_DN9879_c0_g1	(NAC2)	-1.73217	0.928892	1.40233
bHLH	TRINITY_DN10225_c0_g1	(bHLH13)	0.192245	-0.875995	1.77259
bHLH	TRINITY_DN1131_c0_g1	(bHLH GL3)	1.01587	0.73793	-0.666879
bHLH	TRINITY_DN1564_c0_g1	(bHLH BIM2)	-0.400343	-0.350524	1.13348
bHLH	TRINITY_DN1819_c0_g1	(bHLH30)	-1.85765	-1.20859	-1.72614
bHLH	TRINITY_DN24574_c0_g1	(bHLH PI5)	1.74895	0	0
bHLH	TRINITY_DN3203_c0_g1	(bHLH35)	1.11773	0.46819	-0.631417
bHLH	TRINITY_DN3725_c0_g1	(bHLH3b)	0.311815	0.0467727	1.23489
bHLH	TRINITY_DN4262_c0_g1	(bHLH71)	-0.00511976	-0.868953	-1.40788
bHLH	TRINITY_DN4354_c2_g1	(bHLH MYC2)	0.188851	-1.06775	0.980578
bHLH	TRINITY_DN4589_c0_g1	(bHLH X)	0	2.44303	0
bHLH	TRINITY_DN51194_c0_g1	(bHLH MYC4)	0.0618605	-1.28658	0.614312
bHLH	TRINITY_DN59313_c0_g1	(bHLH25)	0.29899	0.56394	1.33861
bHLH	TRINITY_DN65332_c0_g1	(bHLH MYC2)	0.401811	-1.06374	-1.29638
bHLH	TRINITY_DN7645_c0_g1	(bHLH49)	-2.59985	-2.38478	-2.80891
HB-HD-ZIP	TRINITY_DN10082_c0_g1	(HD-ZIP1)	0.0173887	0.963353	1.13956
HB-HD-ZIP	TRINITY_DN13194_c0_g1	(HD-ZIP GL2)	1.77105	0.856663	0.401259
HB-HD-ZIP	TRINITY_DN1928_c0_g1	(HD-ZIP HOX6)	2.2788	1.79013	0.611474
HB-HD-ZIP	TRINITY_DN768_c0_g1	(HD-ZIP HAT5)	0.761547	1.12757	0.0848189
C2H2	TRINITY_DN10550_c0_g1	(C2H2-7)	1.19858	0.630705	0.187877
C2H2	TRINITY_DN10627_c0_g1	(C2H2 ZAT10a)	-0.478315	-1.21001	1.60903
C2H2	TRINITY_DN15413_c0_g1	(C2H2 x)	0.589391	-0.46255	-1.41641
C2H2	TRINITY_DN19283_c0_g1	(C2H2 ZAT11)	0	0	3.1427
C2H2	TRINITY_DN23408_c0_g1	(C2H2 ENHYDROUS)	-0.744346	-0.406548	-1.19442
C2H2	TRINITY_DN23620_c0_g1	(C2H2 ZAT10c)	-0.114524	-0.735531	1.40533
C2H2	TRINITY_DN5113_c1_g2	(C2H2 FLC)	0.570814	1.74558	0.108215
C2H2	TRINITY_DN6474_c1_g1	(C2H2 ZAT11b)	-1.47495	-1.54121	2.20177
C2H2	TRINITY_DN6687_c2_g1	(C2H2 ZAT11)	-0.460353	-1.39844	-0.799896
C2H2	TRINITY_DN8976_c0_g2	(C2H2 ZAT6)	-0.0266089	-0.780016	1.55217
C2H2	TRINITY_DN9097_c2_g1	(C2H2 ZAT2)	1.75986	0	4.82442
C2H2	TRINITY_DN9785_c0_g1	(C2H2 ZAT1)	1.00887	0	3.42882
GRAS	TRINITY_DN10020_c0_g1	(C2H2 Scarecrow3)	1.07016	0.832908	0.0335169
GRAS	TRINITY_DN11860_c0_g1	(C2H2 Scarecrow14)	-0.70127	-0.862897	1.03076
GRAS	TRINITY_DN12999_c0_g1	(C2H2 Scarecrow21)	0.0474405	-1.81966	2.51694
GRAS	TRINITY_DN1402_c0_g1	(C2H2 Scarecrow1)	-0.627527	-0.560696	2.59045
GRAS	TRINITY_DN20977_c0_g1	(C2H2 Scarecrow21-1)	0	0	3.29974
GRAS	TRINITY_DN3373_c0_g1	(C2H2 Scarecrow21-2)	-0.546733	-0.997574	3.28974
GRAS	TRINITY_DN37329_c0_g1	(C2H2 Scarecrow21-3)	0.213858	-1.65139	1.97987
GRAS	TRINITY_DN41317_c0_g1	(C2H2 CIG1-1)	0	0	3.28457
GRAS	TRINITY_DN44331_c0_g1	(C2H2 CIG1-2)	0.307024	-1.78409	2.859
GRAS	TRINITY_DN6573_c0_g1	(C2H2 DELLA1)	-0.631463	-1.30605	-1.03893
GRAS	TRINITY_DN7061_c0_g1	(C2H2 DELLA2)	-0.742601	-1.08377	-1.33446
GRAS	TRINITY_DN7756_c0_g1	(C2H2 Scarecrow13)	-0.211876	-1.10744	1.78799
GRAS	TRINITY_DN82374_c0_g1	(C2H2 Scarecrow21)	-0.527298	-1.00417	2.87399
GRAS	TRINITY_DN9766_c1_g1	(C2H2 GRAS2)	0	0	2.97788
bZIP	TRINITY_DN10127_c0_g1	(bZIP HY5)	1.38186	0.556748	0.792711
bZIP	TRINITY_DN11203_c0_g1	(bZIP44)	-0.219538	-0.0380022	-1.24012
bZIP	TRINITY_DN20618_c0_g1	(bZIP34)	-0.753695	-2.81617	-2.26476
bZIP	TRINITY_DN2194_c0_g1	(bZIP ABSCISIC ACID-INSENSITIVE 5)	1.25857	1.23556	0.626706
bZIP	TRINITY_DN3140_c0_g1	(bZIP50)	-1.02163	-0.505537	0.784598
bZIP	TRINITY_DN32521_c0_g1	(bZIP VIP1)	-1.08856	-0.458087	-0.120187
bZIP	TRINITY_DN3451_c0_g1	(bZIP61)	-1.8164	-2.68261	-1.98642
bZIP	TRINITY_DN3640_c0_g1	(bZIP24)	1.19897	0.974701	0.437601
bZIP	TRINITY_DN57409_c0_g1	(bZIP53)	0	4.73494	0
bZIP	TRINITY_DN8797_c0_g1	(Bzip G-box-binding facto)	0.541364	-0.0597725	1.38212
HSF	TRINITY_DN10106_c0_g1	(HSF A3)	-0.493957	-1.46823	2.55388
HSF	TRINITY_DN11358_c0_g1	(HSF B2b-1)	0.247791	0.210521	1.42099
HSF	TRINITY_DN15058_c0_g1	(HSF B2b-2)	-0.782976	0.0843345	2.10962
HSF	TRINITY_DN15058_c1_g1	(HSF B2c)	-0.0408116	-0.498649	1.78847
HSF	TRINITY_DN15471_c0_g1	(HSF30)	0.294879	-0.363715	1.76541
HSF	TRINITY_DN18076_c0_g1	(HSF B2a-1)	-0.195535	1.3922	1.87908
HSF	TRINITY_DN2284_c0_g1	(HSF A42a)	-0.621645	-0.293953	1.6571
HSF	TRINITY_DN2434_c0_g1	(HSF A2d)	-0.894146	-0.903549	4.15295
HSF	TRINITY_DN3832_c0_g1	(HSF A4a-1)	-0.726017	-0.225081	1.33543
HSF	TRINITY_DN5580_c0_g1	(HSF A4a-2)	-0.866581	-0.357425	1.66282
HSF	TRINITY_DN5858_c0_g3	(HSF B2a-2)	0	1.13736	3.13622
HSF	TRINITY_DN6912_c0_g1	(HSF B4)	1.28786	0.509939	-0.394224
HSF	TRINITY_DN70603_c0_g1	(HSF A3-1)	-0.0312629	-1.21173	2.86081
HSF	TRINITY_DN7518_c0_g1	(HSF B2b)	-0.102519	-0.378205	1.71963
HSF	TRINITY_DN7736_c0_g1	(HSF B3)	-0.22875	0.930105	1.86615
HSF	TRINITY_DN9281_c0_g1	(HSF A3-2)	-0.556175	-0.299867	1.52422
Tify	TRINITY_DN105985_c0_g1	(Tify JAZ8)	0	0	1.5739
Tify	TRINITY_DN11251_c0_g1	(Tify JAZ9-1)	2.09976	1.12232	0.680062
Tify	TRINITY_DN1136_c0_g1	(Tify10A-1)	0.233943	-0.84847	1.43476
Tify	TRINITY_DN16183_c0_g1	(Tify JAZ9-2)	2.57401	1.54816	0.750465
Tify	TRINITY_DN2686_c1_g1	(Tify9)	1.75654	0.569052	3.03727
Tify	TRINITY_DN28673_c0_g1	(Tify10A-2)	0.651847	-0.483067	1.53688
Tify	TRINITY_DN834_c0_g2	(Tify6B)	2.30316	1.13318	0.94127
Tify	TRINITY_DN9067_c0_g1	(Tify JAZ8-2)	-0.795442	-1.54224	1.45436
MADS-MIKC	TRINITY_DN1025_c2_g1	(MADS-MIKC SOC1)	1.31675	1.75287	1.87204
MADS-MIKC	TRINITY_DN12390_c0_g1	(MADS-MIKC AGL15)	-1.34511	-0.688123	-0.626109
MADS-MIKC	TRINITY_DN1240_c0_g1	(MADS-MIKC AGL27)	0.807305	0.819699	1.58634
MADS-MIKC	TRINITY_DN1659_c2_g1	(MADS-MIKC AGL42)	1.5621	1.73293	1.67432
MADS-MIKC	TRINITY_DN38492_c0_g1	(MADS-MIKC X)	2.23633	1.87362	1.27926
MADS-MIKC	TRINITY_DN8190_c0_g1	(MADS-MIKC FLC)	1.18328	0.991859	0.866656
B3	TRINITY_DN1949_c0_g1	(B3-1)	1.04918	0.604024	0.366911
B3	TRINITY_DN23911_c0_g1	(B3-2)	-2.17457	-0.764244	-2.23999
B3	TRINITY_DN3319_c1_g2	(B3-3)	-2.4616	-2.48579	-0.561785
B3	TRINITY_DN35576_c0_g1	(B3-4)	1.36271	1.13266	0.671141
C3H	TRINITY_DN11783_c0_g1	(C3H-1)	0.256982	-0.0227302	-1.13885
C3H	TRINITY_DN2590_c0_g2	(C3H-2)	0.571534	1.0601	0.957808
C3H	TRINITY_DN41326_c0_g1	(C3H-3)	0.0860068	-0.812055	1.07508
C3H	TRINITY_DN898_c0_g1	(C3H-4)	-0.413147	-0.797869	1.63984
C3H	TRINITY_DN898_c1_g1	(C3H-5)	-0.03834	-0.823574	1.23515
Trihelix	TRINITY_DN14849_c0_g1	(Trihelix-1)	-3.87532	-2.2462	-0.197274
Trihelix	TRINITY_DN3200_c0_g2	(Trihelix-2)	-0.686784	-1.05895	1.15728
Trihelix	TRINITY_DN4769_c0_g1	(Trihelix-3)	-0.238072	-1.19551	-0.990157
Trihelix	TRINITY_DN7131_c0_g1	(Trihelix-4)	-0.755208	-1.43765	-1.19542
LOB	TRINITY_DN5660_c0_g1	(LOB-11a)	-0.0787054	1.78515	0.518868
LOB	TRINITY_DN5660_c0_g2	(LOB-11b)	1.01824	3.06907	0
LOB	TRINITY_DN9709_c0_g1	(LOB41)	0.339909	-0.125183	2.03597
HB-other	TRINITY_DN18699_c0_g1	(HB-other ATHB52)	-1.43976	-0.216424	0.0127435
HB-other	TRINITY_DN6841_c1_g1	(HB-other ATHB2)	-0.16757	-1.18341	-0.0265771
HB-other	TRINITY_DN9149_c0_g1	(HOX27)	-1.25865	-0.671191	-0.757279
MADS-M-type	TRINITY_DN1914_c0_g1	(MADS-M-type-1)	-1.00198	-0.442473	-0.385353
MADS-M-type	TRINITY_DN57356_c0_g1	(MADS-M-type-2)	1.38719	1.08367	0.838544
GARP-G2-like	TRINITY_DN10993_c0_g1	(GARP-G2-like-1)	1.18479	0.706872	0.786967
GARP-G2-like	TRINITY_DN260_c0_g1	(GARP-G2-like-2)	-0.821614	-0.621101	-1.13951
OFP	TRINITY_DN3829_c0_g1	(OFP-1)	1.07041	0.675391	-0.656855
OFP	TRINITY_DN4545_c1_g1	(OFP-2)	2.42669	0	0
SBP	TRINITY_DN3539_c0_g1	(SBP-1)	3.36309	1.08682	-0.218884
SBP	TRINITY_DN6080_c1_g1	(SBP-2)	0.350894	0.296324	1.03573
PLATZ	TRINITY_DN1886_c1_g1	(PLATZ)	-0.521158	-0.11413	1.40575
RWP-RK	TRINITY_DN5937_c1_g1	(RWP-RK)	-1.0168	-0.711072	-0.222445
CPP	TRINITY_DN11229_c0_g1	(CPP)	-0.746841	-1.09815	-0.953822
CSD	TRINITY_DN11876_c0_g1	(CSD)	-1.56956	-0.904766	-1.60035
FAR1	TRINITY_DN9512_c0_g1	(FAR1)	1.18467	-0.146885	-0.294068
HB-BELL	TRINITY_DN26608_c0_g1	(HB-BELL)	1.43135	-0.0745963	-0.18079
NF-YA	TRINITY_DN2310_c1_g1	(NF-YA)	-0.375443	0.488711	1.46273
NF-YB	TRINITY_DN14254_c0_g1	(NF-YB)	2.28189	1.41903	1.24022
TCP	TRINITY_DN36346_c0_g1	(TCP)	1.42325	0.535938	0.579072
TUB	TRINITY_DN15124_c0_g1	(TUB)	-0.60009	-0.631819	1.08656
B3-ARF	TRINITY_DN11274_c0_g1	(B3 Auxin response factor 4)	-0.276855	-1.57073	-0.628199
BES1	TRINITY_DN20070_c0_g1	(BES1)	-0.806518	-1.17658	-0.436686
C2C2-CO-like	TRINITY_DN1430_c0_g2	(C2C2-CO-like)	-0.291705	-0.542107	1.34959
C2C2-GATA	TRINITY_DN32255_c1_g1	(C2C2-GATA)	1.42521	0.463257	0

## Sheet: Supplementary Table S2
Supplemental Table S2. Analysis of co-expression between DETFs and monoterpenoid synthesis genes
	cluster	Gene	CK vs H4 (log2FC)	CK vs H8 (log2FC)	CK vs H24 (log2FC)		Genes for promoter analysing
1	1	TRINITY_DN1819_c0_g1 (bHLH30)	-1.85765	-1.20859	-1.72614			#ID	Gene name
2	1	TRINITY_DN5995_c0_g1 (WRKY75)	0.123739	2.3345	0.304715		1	TRINITY_DN9041_c0_g1	DXS
3	1	TRINITY_DN5660_c0_g1 (LOB-11a)	-0.0787054	1.78515	0.518868		2	TRINITY_DN16104_c0_g1	DXR
4	1	TRINITY_DN5383_c0_g1 (MYB62-2)	0.385658	3.0926	0.134296		3	TRINITY_DN24941_c0_g1	GPPS-L
5	1	TRINITY_DN19085_c0_g1 (LS)	0	2.61309	0		4	TRINITY_DN22232_c0_g1	LS
6	1	TRINITY_DN57409_c0_g1 (bZIP53)	0	4.73494	0		5	TRINITY_DN13732_c0_g1	IPR
7	1	TRINITY_DN83017_c1_g1 (WRKY51)	0	4.01079	0		6	TRINITY_DN91914_c0_g1	IPR
8	1	TRINITY_DN4589_c0_g1 (bHLH X)	0	2.44303	0		7	TRINITY_DN12491_c0_g1	PR
9	1	TRINITY_DN69464_c0_g1 (MYB62-1)	0	4.64816	0		8	TRINITY_DN9420_c1_g1	MD
10	1	TRINITY_DN7685_c0_g1 (ERF PTI5)	0	2.27451	0
11	1	TRINITY_DN917_c3_g1 (AP2/ERF ORA1)	-1.1281	1.53311	-1.19666
12	1	TRINITY_DN23911_c0_g1 (B3-2)	-2.17457	-0.764244	-2.23999
13	1	TRINITY_DN11876_c0_g1 (CSD)	-1.56956	-0.904766	-1.60035
14	1	TRINITY_DN8408_c0_g1 (MYB2)	0.747387	1.44964	0.499329
15	1	TRINITY_DN5113_c1_g2 (C2H2 FLC)	0.570814	1.74558	0.108215
16	1	TRINITY_DN5660_c0_g2 (LOB-11b)	1.01824	3.06907	0
17	1	TRINITY_DN23408_c0_g1 (C2H2 ENHYDROUS)	-0.744346	-0.406548	-1.19442
18	1	TRINITY_DN12421_c0_g1 (CYP450)	2.64472	4.10633	0.316007
19	1	TRINITY_DN260_c0_g1 (GARP-G2-like-2)	-0.821614	-0.621101	-1.13951
20	1	TRINITY_DN5291_c0_g1 (MYB LHY)	0.537358	1.65082	-0.393956
21	1	TRINITY_DN7645_c0_g1 (bHLH49)	-2.59985	-2.38478	-2.80891
22	2	TRINITY_DN20649_c0_g1 (1,8-cineole synthase)	1.5365	0.639958	0.965858
23	2	TRINITY_DN7131_c0_g1 (Trihelix-4)	-0.755208	-1.43765	-1.19542
24	2	TRINITY_DN11229_c0_g1 (CPP)	-0.746841	-1.09815	-0.953822
25	2	TRINITY_DN6573_c0_g1 (C2H2 DELLA1)	-0.631463	-1.30605	-1.03893
26	2	TRINITY_DN9041_c0_g1 (DXS)	0.937569	0.108971	0.466537
27	2	TRINITY_DN2780_c0_g1 (GPPS-S)	1.4171	0.296732	0.648287
28	2	TRINITY_DN10127_c0_g1 (bZIP HY5)	1.38186	0.556748	0.792711
29	2	TRINITY_DN20618_c0_g1 (bZIP34)	-0.753695	-2.81617	-2.26476
30	2	TRINITY_DN22232_c0_g1 (LS)	1.68462	0.470535	0.684572
31	2	TRINITY_DN10993_c0_g1 (GARP-G2-like-1)	1.18479	0.706872	0.786967
32	2	TRINITY_DN4769_c0_g1 (Trihelix-3)	-0.238072	-1.19551	-0.990157
33	2	TRINITY_DN4350_c1_g1 (ERF61)	1.03642	-0.109438	0.96489
34	2	TRINITY_DN10645_c0_g2 (IPD)	0.957349	-0.0047731	0.955055
35	2	TRINITY_DN3403_c2_g1 (ERF53)	0.0822926	-1.09726	-0.0991702
36	2	TRINITY_DN3451_c0_g1 (bZIP61)	-1.8164	-2.68261	-1.98642
37	2	TRINITY_DN11274_c0_g1 (B3 Auxin response factor 4)	-0.276855	-1.57073	-0.628199
38	2	TRINITY_DN5134_c1_g1 (LS)	1.2396	0.0462121	0.713783
39	2	TRINITY_DN14654_c0_g1 (ERF61)	1.80607	0	1.0661
40	2	TRINITY_DN3177_c0_g1(L3H)	1.04109	-0.176915	0.575993
41	2	TRINITY_DN6687_c2_g1 (C2H2 ZAT11)	-0.460353	-1.39844	-0.799896
42	3	TRINITY_DN11251_c0_g1 (Tify JAZ9-1)	2.09976	1.12232	0.680062
43	3	TRINITY_DN13194_c0_g1 (HD-ZIP GL2)	1.77105	0.856663	0.401259
44	3	TRINITY_DN32255_c1_g1 (C2C2-GATA)	1.42521	0.463257	0
45	3	TRINITY_DN3539_c0_g1 (SBP-1)	3.36309	1.08682	-0.218884
46	3	TRINITY_DN7205_c0_g1 (NAC21/22B)	1.20192	0.583432	0.247498
47	3	TRINITY_DN1949_c0_g1 (B3-1)	1.04918	0.604024	0.366911
48	3	TRINITY_DN13965_c0_g1 (IPPI)	0.154376	-0.0291072	-0.0981388
49	3	TRINITY_DN13965_c0_g1 (IPI)	0.154376	-0.0291072	-0.0981388
50	3	TRINITY_DN6912_c0_g1 (HSF B4)	1.28786	0.509939	-0.394224
51	3	TRINITY_DN8408_c1_g1 (MYB102-3)	1.27968	1.06468	0.873592
52	3	TRINITY_DN15413_c0_g1 (C2H2 x)	0.589391	-0.46255	-1.41641
53	3	TRINITY_DN10550_c0_g1 (C2H2-7)	1.19858	0.630705	0.187877
54	3	TRINITY_DN16183_c0_g1 (Tify JAZ9-2)	2.57401	1.54816	0.750465
55	3	TRINITY_DN57356_c0_g1 (MADS-M-type-2)	1.38719	1.08367	0.838544
56	3	TRINITY_DN7061_c0_g1 (C2H2 DELLA2)	-0.742601	-1.08377	-1.33446
57	3	TRINITY_DN4262_c0_g1 (bHLH71)	-0.00511976	-0.868953	-1.40788
58	3	TRINITY_DN998_c0_g1 (MYB306-2)	1.1111	0.7986	0.587549
59	3	TRINITY_DN8190_c0_g1 (MADS-MIKC FLC)	1.18328	0.991859	0.866656
60	3	TRINITY_DN28713_c1_g1 (linalool synthase)	1.8589	0.301306	0.276469
61	3	TRINITY_DN4545_c1_g1 (OFP-2)	2.42669	0	0
62	3	TRINITY_DN24574_c0_g1 (bHLH PI5)	1.74895	0	0
63	3	TRINITY_DN14135_c0_g1 (MYB superfamily)	4.41869	0	0
64	3	TRINITY_DN26608_c0_g1 (HB-BELL)	1.43135	-0.0745963	-0.18079
65	3	TRINITY_DN9512_c0_g1 (FAR1)	1.18467	-0.146885	-0.294068
66	3	TRINITY_DN8536_c0_g1 (MYB1-2)	1.23561	0.604588	0.464534
67	3	TRINITY_DN14254_c0_g1 (NF-YB)	2.28189	1.41903	1.24022
68	3	TRINITY_DN65332_c0_g1 (bHLH MYC2)	0.401811	-1.06374	-1.29638
69	3	TRINITY_DN834_c0_g2 (Tify6B)	2.30316	1.13318	0.94127
70	3	TRINITY_DN2570_c0_g1 (NAC83)	1.81515	0.730073	0.800347
71	3	TRINITY_DN36346_c0_g1 (TCP)	1.42325	0.535938	0.579072
72	3	TRINITY_DN31866_c0_g1 (ERF23)	1.82203	0.789781	0.888803
73	4	TRINITY_DN24941_c0_g1 (GPPS-L)	2.88484	3.77619	0.503176
74	4	TRINITY_DN768_c0_g1 (HD-ZIP HAT5)	0.761547	1.12757	0.0848189
75	4	TRINITY_DN7331_c0_g1 (MYB TRY)	-0.193352	-0.098494	-1.2411
76	4	TRINITY_DN2283_c0_g1 (NAC83)	0.0160422	0.0592799	-1.01943
77	4	TRINITY_DN20952_c0_g1 (ERF110)	3.21643	3.29805	0
78	4	TRINITY_DN11203_c0_g1 (bZIP44)	-0.219538	-0.0380022	-1.24012
79	4	TRINITY_DN4180_c0_g1 (Exo-alpha-bergamotene synthase)	1.75588	2.10033	0.0974916
80	4	TRINITY_DN10288_c0_g1 (ERF1B)	-0.62139	-0.27819	-2.01204
81	4	TRINITY_DN3640_c0_g1 (bZIP24)	1.19897	0.974701	0.437601
82	4	TRINITY_DN1928_c0_g1 (HD-ZIP HOX6)	2.2788	1.79013	0.611474
83	4	TRINITY_DN42687_c0_g1 (WRKY SUSIBA)	1.28816	0.912623	0.0982688
84	4	TRINITY_DN38492_c0_g1 (MADS-MIKC X)	2.23633	1.87362	1.27926
85	4	TRINITY_DN5175_c1_g1 (AP2/ERF APETALA2-like)	1.11915	0.18025	-1.36166
86	4	TRINITY_DN3203_c0_g1 (bHLH35)	1.11773	0.46819	-0.631417
87	4	TRINITY_DN35576_c0_g1 (B3-4)	1.36271	1.13266	0.671141
88	4	TRINITY_DN2040_c0_g2 (WRKY44)	1.60974	1.08792	0.114165
89	4	TRINITY_DN11116_c0_g1 (ERF34)	0.677579	0.0587965	-1.10262
90	4	TRINITY_DN4459_c1_g1 (ERF WIN1)	2.22856	1.4102	0.350121
91	4	TRINITY_DN15398_c0_g1 (MYB ETC3)	4.70712	3.56061	0
92	4	TRINITY_DN10020_c0_g1 (C2H2 Scarecrow3)	1.07016	0.832908	0.0335169
93	4	TRINITY_DN3829_c0_g1 (OFP-1)	1.07041	0.675391	-0.656855
94	4	TRINITY_DN1131_c0_g1 (bHLH GL3)	1.01587	0.73793	-0.666879
95	4	TRINITY_DN11783_c0_g1 (C3H-1)	0.256982	-0.0227302	-1.13885
96	4	TRINITY_DN1874_c0_g1 (MYB LHY)	0.162962	-0.0302711	-1.54544
97	4	TRINITY_DN2194_c0_g1 (bZIP ABSCISIC ACID-INSENSITIVE 5)	1.25857	1.23556	0.626706
98	4	TRINITY_DN10080_c0_g1 (AP2/ERF EREBP)	0.359704	0.281395	-1.29372
99	4	TRINITY_DN2200_c0_g1 (MYB48)	1.10107	1.07104	-0.197157
100	5	TRINITY_DN18323_c0_g1 (MYB CPC)	2.29302	2.54085	2.62589
101	5	TRINITY_DN6138_c0_g1 (WRKY3)	-1.02871	-0.562367	-0.41409
102	5	TRINITY_DN18076_c0_g1 (HSF B2a-1)	-0.195535	1.3922	1.87908
103	5	TRINITY_DN7752_c3_g1 (NAC10)	-4.00697	-2.13168	-1.65006
104	5	TRINITY_DN1025_c2_g1 (MADS-MIKC SOC1)	1.31675	1.75287	1.87204
105	5	TRINITY_DN1600_c0_g1 (WRKY40)	-1.92738	0.0924966	0.658831
106	5	TRINITY_DN36916_c0_g1 (MYB-2)	-1.6009	-0.612808	-0.417105
107	5	TRINITY_DN9879_c0_g1 (NAC2)	-1.73217	0.928892	1.40233
108	5	TRINITY_DN18699_c0_g1 (HB-other ATHB52)	-1.43976	-0.216424	0.0127435
109	5	TRINITY_DN10082_c0_g1 (HD-ZIP1)	0.0173887	0.963353	1.13956
110	5	TRINITY_DN18895_c0_g2 (NAC90)	-1.59697	0.852899	1.12714
111	5	TRINITY_DN1914_c0_g1 (MADS-M-type-1)	-1.00198	-0.442473	-0.385353
112	5	TRINITY_DN12390_c0_g1 (MADS-MIKC AGL15)	-1.34511	-0.688123	-0.626109
113	5	TRINITY_DN9420_c1_g1 (MD)	-2.42024	-0.0434268	0.185073
115	5	TRINITY_DN2661_c1_g1 (WRKY50)	-1.81222	0.216145	0.48142
116	5	TRINITY_DN1598_c1_g1 (ERF12-1)	-2.15692	-0.669166	-0.0398216
117	5	TRINITY_DN6092_c0_g1 (WRKY50-2)	-2.53673	-0.181282	0.845116
118	5	TRINITY_DN7150_c0_g1 (ERF106)	-2.45032	-1.34311	-0.673182
119	5	TRINITY_DN8666_c0_g3 (MYB20-2)	-3.18855	-1.47246	-0.562373
120	5	TRINITY_DN32521_c0_g1 (bZIP VIP1)	-1.08856	-0.458087	-0.120187
121	5	TRINITY_DN2310_c1_g1 (NF-YA)	-0.375443	0.488711	1.46273
122	5	TRINITY_DN28_c0_g1 (NAC6-1)	-1.03061	-0.556062	-0.0639936
123	5	TRINITY_DN33670_c0_g1 (IPR)	-1.20037	0.532792	2.32378
124	5	TRINITY_DN25577_c0_g1 (WRKY40)	-2.88887	-0.695809	1.52364
125	5	TRINITY_DN9830_c0_g1 (NAC87)	-2.16127	-1.38087	-0.590587
126	5	TRINITY_DN34060_c0_g1 (MYB14-1)	-3.73508	-1.43405	0.821714
127	5	TRINITY_DN14897_c0_g1 (WRKY1)	-1.02288	-0.48148	-0.0804905
128	5	TRINITY_DN7907_c0_g1 (NAC6-2)	-3.07585	-1.77946	-0.828641
129	5	TRINITY_DN7736_c0_g1 (HSF B3)	-0.22875	0.930105	1.86615
130	5	TRINITY_DN32509_c0_g1 (CYP450)	0.587819	1.16756	1.65595
131	5	TRINITY_DN1659_c2_g1 (MADS-MIKC AGL42)	1.5621	1.73293	1.67432
132	5	TRINITY_DN46431_c0_g1 (CYP450)	0.895215	1.64573	1.36247
133	5	TRINITY_DN18423_c0_g1 (MYB1R1)	-1.29913	-0.357406	-0.466963
134	5	TRINITY_DN28821_c0_g1 (IPR)	0.265941	1.85918	1.60687
135	5	TRINITY_DN29878_c0_g1 (MYB17-2)	-1.38404	-0.0725416	-0.256064
136	5	TRINITY_DN9149_c0_g1 (HOX27)	-1.25865	-0.671191	-0.757279
137	5	TRINITY_DN20469_c0_g1 (NAC6)	-1.78172	-0.219443	-0.516257
138	5	TRINITY_DN2590_c0_g2 (C3H-2)	0.571534	1.0601	0.957808
139	5	TRINITY_DN797_c1_g1 (NAC61)	-1.15687	0.347023	0.00192164
140	5	TRINITY_DN14738_c1_g1(CYP450)	1.36609	2.07679	2.05571
141	6	TRINITY_DN3669_c1_g1 (MYB78)	1.16402	1.19288	1.45484
142	6	TRINITY_DN6049_c1_g1 (WRKY30)	-2.11478	-1.51826	4.91498
143	6	TRINITY_DN5870_c0_g1 (WRKY53-2)	-1.59437	-1.17858	2.96883
144	6	TRINITY_DN8536_c1_g1 (MYB102-1)	-1.85768	-1.52604	1.90372
145	6	TRINITY_DN48963_c0_g1 (WRKY15)	-1.34957	-1.06651	0.485848
146	6	TRINITY_DN419_c0_g1 (MYB15)	-2.07874	-1.43725	2.39884
147	6	TRINITY_DN2284_c0_g1 (HSF A42a)	-0.621645	-0.293953	1.6571
148	6	TRINITY_DN1018_c0_g1 (ERF4)	-0.42198	-0.241201	1.18882
149	6	TRINITY_DN751_c0_g1 (WRKY53-3)	-1.3947	-1.09735	1.21396
150	6	TRINITY_DN217_c0_g2 (WRKY57)	-2.12688	-1.58995	2.08877
151	6	TRINITY_DN15573_c0_g1 (ERF1D-2)	-1.56486	-0.932649	3.34556
152	6	TRINITY_DN18094_c0_g1 (MYB44)	0.0230562	0.261133	1.86475
153	6	TRINITY_DN9281_c0_g1 (HSF A3-2)	-0.556175	-0.299867	1.52422
154	6	TRINITY_DN45735_c0_g1 (MYB73-1)	0.0785895	0.277744	1.7167
155	6	TRINITY_DN1564_c0_g1 (bHLH BIM2)	-0.400343	-0.350524	1.13348
156	6	TRINITY_DN11887_c0_g1 (MYB10)	-2.14799	-2.01291	1.33061
157	6	TRINITY_DN2451_c0_g1 (WRKY6)	-0.561927	-0.491047	2.86048
158	6	TRINITY_DN1402_c0_g1 (C2H2 Scarecrow1)	-0.627527	-0.560696	2.59045
159	6	TRINITY_DN4664_c0_g1 (WRKY70)	-1.22984	-1.19809	0.75699
160	6	TRINITY_DN1240_c0_g1 (MADS-MIKC AGL27)	0.807305	0.819699	1.58634
161	6	TRINITY_DN1573_c0_g2 (WRKY53-1)	-1.73604	-1.50084	2.63075
162	6	TRINITY_DN22119_c0_g2 (ERFC3)	0	0.151185	3.11345
163	6	TRINITY_DN1573_c0_g1 (WRKY41)	-1.09718	-0.908071	2.04531
164	6	TRINITY_DN60151_c0_g1 (IPR)	-1.93419	-1.95421	-1.25519
165	6	TRINITY_DN6319_c2_g1 (WRKY33-3)	-0.359067	-0.404579	1.22334
166	6	TRINITY_DN11358_c0_g1 (HSF B2b-1)	0.247791	0.210521	1.42099
167	6	TRINITY_DN1840_c0_g1 (Probable mannitol dehydrogenase)	-0.046069	-0.0959218	1.31764
168	6	TRINITY_DN2193_c1_g1 (WRKY33-2)	-1.3225	-1.52813	2.75404
169	6	TRINITY_DN4090_c0_g1 (NAC ATAF2)	-0.624965	-0.75951	2.4398
170	6	TRINITY_DN19263_c0_g1 (WRKY33-1)	-1.2379	-1.42146	2.75965
171	6	TRINITY_DN2434_c0_g1 (HSF A2d)	-0.894146	-0.903549	4.15295
172	6	TRINITY_DN19283_c0_g1 (C2H2 ZAT11)	0	0	3.1427
173	6	TRINITY_DN46997_c1_g1 (ERF ABR1)	0	0	3.07662
174	6	TRINITY_DN24376_c0_g1 (NAC32)	0	0	2.10246
175	6	TRINITY_DN9766_c1_g1 (C2H2 GRAS2)	0	0	2.97788
176	6	TRINITY_DN4998_c2_g2 (ERF DREB1)	0	0	3.02116
177	6	TRINITY_DN22976_c0_g1 (MYB-1)	0	0	2.82077
178	6	TRINITY_DN10351_c0_g1 (ERF1E)	0	0	5.35381
179	6	TRINITY_DN90669_c0_g1 (IPR)	0	0	3.11043
180	6	TRINITY_DN41317_c0_g1 (C2H2 CIG1-1)	0	0	3.28457
181	6	TRINITY_DN93867_c0_g1 (ERF RAP2)	0	0	1.36405
182	6	TRINITY_DN8517_c0_g1 (ERF108)	0	0	4.92801
183	6	TRINITY_DN4459_c0_g1 (ERF1B)	0	0	2.65217
184	6	TRINITY_DN84201_c0_g2 (IPR)	0	0	4.0894
185	6	TRINITY_DN10458_c0_g1 (ERF26)	0	0	3.36675
186	6	TRINITY_DN46771_c0_g1 (IPR)	0	0	3.58683
187	6	TRINITY_DN20977_c0_g1 (C2H2 Scarecrow21-1)	0	0	3.29974
188	6	TRINITY_DN10895_c0_g1 (ERF1D-1)	0	0	2.89703
189	6	TRINITY_DN12655_c0_g1 (ERF1F)	0	0	3.64411
190	6	TRINITY_DN11107_c0_g1 (AP2/ERF DREB2)	0	0	1.99765
191	6	TRINITY_DN105985_c0_g1 (Tify JAZ8)	0	0	1.5739
192	6	TRINITY_DN15124_c0_g1 (TUB)	-0.60009	-0.631819	1.08656
193	6	TRINITY_DN6474_c1_g1 (C2H2 ZAT11b)	-1.47495	-1.54121	2.20177
194	6	TRINITY_DN3319_c1_g2 (B3-3)	-2.4616	-2.48579	-0.561785
195	6	TRINITY_DN3894_c0_g1 (ERF25)	-0.382261	-1.14773	3.83309
196	6	TRINITY_DN4159_c3_g1 (NAC62)	-0.668138	-1.0565	1.47854
197	6	TRINITY_DN898_c0_g1 (C3H-4)	-0.413147	-0.797869	1.63984
198	6	TRINITY_DN3200_c0_g2 (Trihelix-2)	-0.686784	-1.05895	1.15728
199	6	TRINITY_DN34516_c0_g1 (ERF12-2)	0	-0.43527	1.96771
200	6	TRINITY_DN15674_c0_g1 (WRKY57)	0	-0.434404	2.02899
201	6	TRINITY_DN11119_c0_g1 (NAC78)	0.00743671	-0.380367	1.64438
202	6	TRINITY_DN7518_c0_g1 (HSF B2b)	-0.102519	-0.378205	1.71963
203	6	TRINITY_DN1430_c0_g2 (C2C2-CO-like)	-0.291705	-0.542107	1.34959
204	6	TRINITY_DN82374_c0_g1 (C2H2 Scarecrow21)	-0.527298	-1.00417	2.87399
205	6	TRINITY_DN5210_c0_g1 (ERF DREB1A)	-0.783279	-1.25793	2.49175
206	6	TRINITY_DN5250_c0_g1 (WRKY24)	-0.120298	-0.356448	1.64719
207	6	TRINITY_DN14314_c0_g1 (ERF16)	1.00943	0.919537	1.78335
208	6	TRINITY_DN3373_c0_g1 (C2H2 Scarecrow21-2)	-0.546733	-0.997574	3.28974
209	6	TRINITY_DN688_c0_g1 (ERF DREB1C)	-0.389724	-0.665314	2.01197
210	6	TRINITY_DN688_c0_g2 (ERF DREB1D)	-0.620393	-0.903753	1.97083
211	6	TRINITY_DN6080_c1_g1 (SBP-2)	0.350894	0.296324	1.03573
212	6	TRINITY_DN11860_c0_g1 (C2H2 Scarecrow14)	-0.70127	-0.862897	1.03076
213	6	TRINITY_DN3669_c0_g1 (MYB20-1)	-0.252871	-0.441029	1.78475
214	6	TRINITY_DN66971_c0_g2 (WRKY X)	-1.63724	-1.73068	-0.693199
215	6	TRINITY_DN9489_c0_g1 (NAC59)	0.262749	0.732462	1.37059
216	6	TRINITY_DN3710_c0_g1 (NAC90)	-2.62209	-1.00385	1.17198
217	6	TRINITY_DN14849_c0_g1 (Trihelix-1)	-3.87532	-2.2462	-0.197274
218	6	TRINITY_DN5858_c0_g3 (HSF B2a-2)	0	1.13736	3.13622
219	6	TRINITY_DN5937_c1_g1 (RWP-RK)	-1.0168	-0.711072	-0.222445
220	6	TRINITY_DN1600_c1_g1 (WRKY18)	-2.66575	-1.0262	1.58297
221	6	TRINITY_DN13732_c0_g1 (IPR)	-0.725978	0.718215	3.0946
222	6	TRINITY_DN5134_c0_g1 (LS)	0.871799	0.954615	1.17245
223	6	TRINITY_DN2134_c0_g1 (WRKY18)	-3.03744	-1.66775	2.06232
224	6	TRINITY_DN118959_c0_g1 (IPR)	-0.705333	0.537294	3.88656
225	6	TRINITY_DN3129_c1_g2 (NAC21/22)	-1.03401	-0.456642	0.955048
226	6	TRINITY_DN3140_c0_g1 (bZIP50)	-1.02163	-0.505537	0.784598
227	6	TRINITY_DN15058_c0_g1 (HSF B2b-2)	-0.782976	0.0843345	2.10962
228	6	TRINITY_DN16501_c0_g1 (IPR)	-0.37239	1.08139	4.28791
229	6	TRINITY_DN5882_c0_g1 (MYB14-2)	-0.405461	-0.116071	1.24315
230	6	TRINITY_DN22119_c0_g1 (ERF2)	-1.62465	-1.19688	0.79898
231	6	TRINITY_DN91914_c0_g1 (IPR)	-0.821577	0.0267162	3.97434
232	6	TRINITY_DN35656_c0_g1 (IPR)	-0.647508	0.36628	4.82397
233	6	TRINITY_DN33456_c0_g1 (WRKY33-3)	-0.895867	-0.40745	1.64634
234	6	TRINITY_DN4195_c1_g1 (MYB73-2)	0.135577	0.372656	1.36098
235	6	TRINITY_DN28821_c1_g1 (IPR)	-0.941883	-0.0514561	3.56196
236	6	TRINITY_DN5580_c0_g1 (HSF A4a-2)	-0.866581	-0.357425	1.66282
237	6	TRINITY_DN1886_c1_g1 (PLATZ)	-0.521158	-0.11413	1.40575
238	6	TRINITY_DN48502_c0_g1 (NAC92)	-2.91657	-2.22498	0.424957
239	6	TRINITY_DN59313_c0_g1 (bHLH25)	0.29899	0.56394	1.33861
240	6	TRINITY_DN1548_c0_g1 (WRKY26)	-1.5169	-0.56958	2.14694
241	6	TRINITY_DN35059_c0_g1 (WRKY23)	-1.19586	-0.675001	0.817858
242	6	TRINITY_DN3832_c0_g1 (HSF A4a-1)	-0.726017	-0.225081	1.33543
243	6	TRINITY_DN2486_c0_g1 (WRKY7)	-1.01456	-0.617533	0.59027
244	6	TRINITY_DN27266_c0_g1 (IPR)	-1.15282	-0.00595812	3.74055
245	6	TRINITY_DN5461_c1_g1 (WRKY55)	-2.02814	-0.802628	3.4523
246	7	TRINITY_DN898_c1_g1 (C3H-5)	-0.03834	-0.823574	1.23515
247	7	TRINITY_DN9097_c2_g1 (C2H2 ZAT2)	1.75986	0	4.82442
248	7	TRINITY_DN10225_c0_g1 (bHLH13)	0.192245	-0.875995	1.77259
249	7	TRINITY_DN2481_c0_g1 (NAC2)	0.460256	-0.0420055	1.19938
250	7	TRINITY_DN8797_c0_g1 (Bzip G-box-binding facto)	0.541364	-0.0597725	1.38212
251	7	TRINITY_DN12999_c0_g1 (C2H2 Scarecrow21)	0.0474405	-1.81966	2.51694
252	7	TRINITY_DN44331_c0_g1 (C2H2 CIG1-2)	0.307024	-1.78409	2.859
253	7	TRINITY_DN20070_c0_g1 (BES1)	-0.806518	-1.17658	-0.436686
254	7	TRINITY_DN3149_c0_g1 (MYB X-2)	-1.23115	-2.01391	-0.422936
255	7	TRINITY_DN1136_c0_g1 (Tify10A-1)	0.233943	-0.84847	1.43476
256	7	TRINITY_DN41326_c0_g1 (C3H-3)	0.0860068	-0.812055	1.07508
257	7	TRINITY_DN2686_c1_g1 (Tify9)	1.75654	0.569052	3.03727
258	7	TRINITY_DN37329_c0_g1 (C2H2 Scarecrow21-3)	0.213858	-1.65139	1.97987
259	7	TRINITY_DN10112_c0_g1 (Gamma-terpinene synthase)	0.780531	0.348938	1.17908
260	7	TRINITY_DN235_c0_g2 (MYB306-1)	-1.25564	-2.07902	-0.69928
261	7	TRINITY_DN3403_c2_g2 (ERF RAP2)	0.527639	-0.229049	1.01271
262	7	TRINITY_DN4354_c2_g1 (bHLH MYC2)	0.188851	-1.06775	0.980578
263	7	TRINITY_DN10080_c0_g2 (AP2/ERF DREB1)	1.07469	-0.808407	2.12386
264	7	TRINITY_DN34842_c0_g1 (ERF9)	0.72444	-0.584332	1.50201
265	7	TRINITY_DN28673_c0_g1 (Tify10A-2)	0.651847	-0.483067	1.53688
266	7	TRINITY_DN11182_c1_g1 (MYB102-2)	0.482998	0.280699	1.21771
267	7	TRINITY_DN9709_c0_g1 (LOB41)	0.339909	-0.125183	2.03597
268	7	TRINITY_DN3725_c0_g1 (bHLH3b)	0.311815	0.0467727	1.23489
269	7	TRINITY_DN101319_c0_g1 (MYB X-1)	-0.0716769	-0.438059	1.20559
270	7	TRINITY_DN11769_c0_g1 (ERF2A)	-0.267042	-1.118	2.59572
271	7	TRINITY_DN11117_c0_g1 (ERF109)	-0.292276	-1.78892	4.79716
272	7	TRINITY_DN3100_c0_g1 (NAC79)	-0.110072	-0.523869	1.47536
273	7	TRINITY_DN15058_c1_g1 (HSF B2c)	-0.0408116	-0.498649	1.78847
274	7	TRINITY_DN9067_c0_g1 (Tify JAZ8-2)	-0.795442	-1.54224	1.45436
275	7	TRINITY_DN10106_c0_g1 (HSF A3)	-0.493957	-1.46823	2.55388
276	7	TRINITY_DN1756_c0_g1 (MYB sheath 2)	-0.0535478	-0.523936	1.29856
277	7	TRINITY_DN10627_c0_g1 (C2H2 ZAT10a)	-0.478315	-1.21001	1.60903
278	7	TRINITY_DN7188_c0_g1 (MYB5)	0.0875221	-0.372948	1.30339
279	7	TRINITY_DN5764_c0_g1 (MYB-3 )	-1.92017	-2.21904	-1.12111
280	7	TRINITY_DN7756_c0_g1 (C2H2 Scarecrow13)	-0.211876	-1.10744	1.78799
281	7	TRINITY_DN15471_c0_g1 (HSF30)	0.294879	-0.363715	1.76541
282	7	TRINITY_DN70603_c0_g1 (HSF A3-1)	-0.0312629	-1.21173	2.86081
283	7	TRINITY_DN23620_c0_g1 (C2H2 ZAT10c)	-0.114524	-0.735531	1.40533
284	7	TRINITY_DN9785_c0_g1 (C2H2 ZAT1)	1.00887	0	3.42882
285	7	TRINITY_DN8976_c0_g2 (C2H2 ZAT6)	-0.0266089	-0.780016	1.55217
286	7	TRINITY_DN4195_c1_g2 (MYB73-3)	-0.0980135	-1.01545	1.75206
287	7	TRINITY_DN3336_c0_g1 (NAC JA2)	0.650755	-0.151917	2.24299
288	7	TRINITY_DN8880_c0_g1 (WRKY22)	-0.131995	-0.906475	1.40519
289	7	TRINITY_DN3680_c0_g1 (MYB X-2)	0.0487937	-0.658985	1.39317
290	7	TRINITY_DN12491_c0_g1 (PR)	0.204364	-0.0963752	0.785862
291	7	TRINITY_DN12383_c0_g1 (ERF4)	1.0267	-0.78491	1.30802
292	7	TRINITY_DN6841_c1_g1 (HB-other ATHB2)	-0.16757	-1.18341	-0.0265771
293	7	TRINITY_DN13196_c0_g1 (ERF17)	0.780982	-0.807956	1.11018
294	7	TRINITY_DN12310_c1_g1 (MYB17-1)	-1.06076	-2.28615	-0.755579
295	7	TRINITY_DN51194_c0_g1 (bHLH MYC4)	0.0618605	-1.28658	0.614312
296	7	TRINITY_DN16104_c0_g1 (DXR)	-0.0760119	-0.176492	-0.0322128
297	7	TRINITY_DN9237_c0_g1 (ERF35)	1.8568	-0.0346798	2.50579
Log2FC>1,FPKM>5
		Gene ID	CK vs H4	CK vs H8	CK vs H24
141	6	TRINITY_DN3669_c1_g1 (MYB78)	1.16402	1.19288	1.45484
142	6	TRINITY_DN6049_c1_g1 (WRKY30)	-2.11478	-1.51826	4.91498
143	6	TRINITY_DN5870_c0_g1 (WRKY53-2)	-1.59437	-1.17858	2.96883
144	6	TRINITY_DN8536_c1_g1 (MYB102-1)	-1.85768	-1.52604	1.90372
146	6	TRINITY_DN419_c0_g1 (MYB15)	-2.07874	-1.43725	2.39884
147	6	TRINITY_DN2284_c0_g1 (HSF A42a)	-0.621645	-0.293953	1.6571
148	6	TRINITY_DN1018_c0_g1 (ERF4)	-0.42198	-0.241201	1.18882
149	6	TRINITY_DN751_c0_g1 (WRKY53-3)	-1.3947	-1.09735	1.21396
150	6	TRINITY_DN217_c0_g2 (WRKY57)	-2.12688	-1.58995	2.08877
152	6	TRINITY_DN18094_c0_g1 (MYB44)	0.0230562	0.261133	1.86475
153	6	TRINITY_DN9281_c0_g1 (HSF A3-2)	-0.556175	-0.299867	1.52422
154	6	TRINITY_DN45735_c0_g1 (MYB73-1)	0.0785895	0.277744	1.7167
155	6	TRINITY_DN1564_c0_g1 (bHLH BIM2)	-0.400343	-0.350524	1.13348
156	6	TRINITY_DN11887_c0_g1 (MYB10)	-2.14799	-2.01291	1.33061
157	6	TRINITY_DN2451_c0_g1 (WRKY6)	-0.561927	-0.491047	2.86048
158	6	TRINITY_DN1402_c0_g1 (C2H2 Scarecrow1)	-0.627527	-0.560696	2.59045
160	6	TRINITY_DN1240_c0_g1 (MADS-MIKC AGL27)	0.807305	0.819699	1.58634
161	6	TRINITY_DN1573_c0_g2 (WRKY53-1)	-1.73604	-1.50084	2.63075
162	6	TRINITY_DN22119_c0_g2 (ERFC3)	0	0.151185	3.11345
163	6	TRINITY_DN1573_c0_g1 (WRKY41)	-1.09718	-0.908071	2.04531
165	6	TRINITY_DN6319_c2_g1 (WRKY33-3)	-0.359067	-0.404579	1.22334
166	6	TRINITY_DN11358_c0_g1 (HSF B2b-1)	0.247791	0.210521	1.42099
167	6	TRINITY_DN1840_c0_g1 (Probable mannitol dehydrogenase)	-0.046069	-0.0959218	1.31764
168	6	TRINITY_DN2193_c1_g1 (WRKY33-2)	-1.3225	-1.52813	2.75404
169	6	TRINITY_DN4090_c0_g1 (NAC ATAF2)	-0.624965	-0.75951	2.4398
170	6	TRINITY_DN19263_c0_g1 (WRKY33-1)	-1.2379	-1.42146	2.75965
171	6	TRINITY_DN2434_c0_g1 (HSF A2d)	-0.894146	-0.903549	4.15295
172	6	TRINITY_DN19283_c0_g1 (C2H2 ZAT11)	0	0	3.1427
173	6	TRINITY_DN46997_c1_g1 (ERF ABR1)	0	0	3.07662
174	6	TRINITY_DN24376_c0_g1 (NAC32)	0	0	2.10246
175	6	TRINITY_DN9766_c1_g1 (C2H2 GRAS2)	0	0	2.97788
176	6	TRINITY_DN4998_c2_g2 (ERF DREB1)	0	0	3.02116
177	6	TRINITY_DN22976_c0_g1 (MYB-1)	0	0	2.82077
178	6	TRINITY_DN10351_c0_g1 (ERF1E)	0	0	5.35381
179	6	TRINITY_DN90669_c0_g1 (IPR)	0	0	3.11043
180	6	TRINITY_DN41317_c0_g1 (C2H2 CIG1-1)	0	0	3.28457
181	6	TRINITY_DN93867_c0_g1 (ERF RAP2)	0	0	1.36405
182	6	TRINITY_DN8517_c0_g1 (ERF018)	0	0	4.92801
183	6	TRINITY_DN4459_c0_g1 (ERF1B)	0	0	2.65217
184	6	TRINITY_DN84201_c0_g2 (IPR)	0	0	4.0894
185	6	TRINITY_DN10458_c0_g1 (ERF26)	0	0	3.36675
186	6	TRINITY_DN46771_c0_g1 (IPR)	0	0	3.58683
187	6	TRINITY_DN20977_c0_g1 (C2H2 Scarecrow21-1)	0	0	3.29974
189	6	TRINITY_DN12655_c0_g1 (ERF1F)	0	0	3.64411
190	6	TRINITY_DN11107_c0_g1 (AP2/ERF DREB2)	0	0	1.99765
191	6	TRINITY_DN105985_c0_g1 (Tify JAZ8)	0	0	1.5739
192	6	TRINITY_DN15124_c0_g1 (TUB)	-0.60009	-0.631819	1.08656
193	6	TRINITY_DN6474_c1_g1 (C2H2 ZAT11b)	-1.47495	-1.54121	2.20177
195	6	TRINITY_DN3894_c0_g1 (ERF25)	-0.382261	-1.14773	3.83309
196	6	TRINITY_DN4159_c3_g1 (NAC62)	-0.668138	-1.0565	1.47854
197	6	TRINITY_DN898_c0_g1 (C3H-4)	-0.413147	-0.797869	1.63984
198	6	TRINITY_DN3200_c0_g2 (Trihelix-2)	-0.686784	-1.05895	1.15728
199	6	TRINITY_DN34516_c0_g1 (ERF12-2)	0	-0.43527	1.96771
200	6	TRINITY_DN15674_c0_g1 (WRKY57)	0	-0.434404	2.02899
201	6	TRINITY_DN11119_c0_g1 (NAC78)	0.00743671	-0.380367	1.64438
202	6	TRINITY_DN7518_c0_g1 (HSF B2b)	-0.102519	-0.378205	1.71963
203	6	TRINITY_DN1430_c0_g2 (C2C2-CO-like)	-0.291705	-0.542107	1.34959
204	6	TRINITY_DN82374_c0_g1 (C2H2 Scarecrow21)	-0.527298	-1.00417	2.87399
205	6	TRINITY_DN5210_c0_g1 (ERF DREB1A)	-0.783279	-1.25793	2.49175
206	6	TRINITY_DN5250_c0_g1 (WRKY24)	-0.120298	-0.356448	1.64719
207	6	TRINITY_DN14314_c0_g1 (ERF16)	1.00943	0.919537	1.78335
208	6	TRINITY_DN3373_c0_g1 (C2H2 Scarecrow21-2)	-0.546733	-0.997574	3.28974
209	6	TRINITY_DN688_c0_g1 (ERF DREB1C)	-0.389724	-0.665314	2.01197
210	6	TRINITY_DN688_c0_g2 (ERF DREB1D)	-0.620393	-0.903753	1.97083
211	6	TRINITY_DN6080_c1_g1 (SBP-2)	0.350894	0.296324	1.03573
212	6	TRINITY_DN11860_c0_g1 (C2H2 Scarecrow14)	-0.70127	-0.862897	1.03076
213	6	TRINITY_DN3669_c0_g1 (MYB20-1)	-0.252871	-0.441029	1.78475
215	6	TRINITY_DN9489_c0_g1 (NAC59)	0.262749	0.732462	1.37059
216	6	TRINITY_DN3710_c0_g1 (NAC90)	-2.62209	-1.00385	1.17198
218	6	TRINITY_DN5858_c0_g3 (HSF B2a-2)	0	1.13736	3.13622
220	6	TRINITY_DN1600_c1_g1 (WRKY18)	-2.66575	-1.0262	1.58297
221	6	TRINITY_DN13732_c0_g1 (IPR)	-0.725978	0.718215	3.0946
222	6	TRINITY_DN5134_c0_g1 (LS)	0.871799	0.954615	1.17245
223	6	TRINITY_DN2134_c0_g1 (WRKY18)	-3.03744	-1.66775	2.06232
224	6	TRINITY_DN118959_c0_g1 (IPR)	-0.705333	0.537294	3.88656
227	6	TRINITY_DN15058_c0_g1 (HSF B2b-2)	-0.782976	0.0843345	2.10962
228	6	TRINITY_DN16501_c0_g1 (IPR)	-0.37239	1.08139	4.28791
229	6	TRINITY_DN5882_c0_g1 (MYB14-2)	-0.405461	-0.116071	1.24315
231	6	TRINITY_DN91914_c0_g1 (IPR)	-0.821577	0.0267162	3.97434
232	6	TRINITY_DN35656_c0_g1 (IPR)	-0.647508	0.36628	4.82397
233	6	TRINITY_DN33456_c0_g1 (WRKY33-3)	-0.895867	-0.40745	1.64634
234	6	TRINITY_DN4195_c1_g1 (MYB73-2)	0.135577	0.372656	1.36098
235	6	TRINITY_DN28821_c1_g1 (IPR)	-0.941883	-0.0514561	3.56196
236	6	TRINITY_DN5580_c0_g1 (HSF A4a-2)	-0.866581	-0.357425	1.66282
237	6	TRINITY_DN1886_c1_g1 (PLATZ)	-0.521158	-0.11413	1.40575
239	6	TRINITY_DN59313_c0_g1 (bHLH25)	0.29899	0.56394	1.33861
240	6	TRINITY_DN1548_c0_g1 (WRKY33)	-1.5169	-0.56958	2.14694
242	6	TRINITY_DN3832_c0_g1 (HSF A4a-1)	-0.726017	-0.225081	1.33543
244	6	TRINITY_DN27266_c0_g1 (IPR)	-1.15282	-0.00595812	3.74055
245	6	TRINITY_DN5461_c1_g1 (WRKY55)	-2.02814	-0.802628	3.4523

## Sheet: Supplementary Table S3
Supplemental Table S3. The primers information in this study
No.	Gene	Forward sequence (5'-3')	Reverse sequence (5'-3')
1	Actin	CCAGGAATTGCTGATAGGATGAG	GCGCCACCACCTTAATCTTC
2	TRINITY_DN10645_c0_g2 (IPD)	GTCCCAACTTGACGGACTACA	TGACCTGCCCAAAGACACTCT
3	TRINITY_DN12491_c0_g1 (PR)	ATAATGTTGGAGGGAAGATGCT	CGAATTTGTTTTGGGACGAG
4	TRINITY_DN1548_c0_g1 (WRKY33)	TCGTCTACAAAGGCAGCCATAA	TGCTCGAAATCCTCCTCACC
5	TRINITY_DN3177_c0_g1 (L3H)	AACCTCCTCTGCTGGAACAA	GGTGGTGATGGGGACTTTG
6	TRINITY_DN4107_c0_g2 (MYC2)	AAAGAGGAAAGGTCCGAAGAG	ATCCGATTTGCCAAGTGAGTA
7	TRINITY_DN4459_c0_g1 (ERF1B)	GTGATAGCCCTCAAGAAACGG	CCCAAATCCTCCAAAACCA
8	TRINITY_DN8517_c0_g1 (ERF018)	CCCAGCACTACGGCAACA	CACGTCCAAGAACGACCAAT
9	TRINITY_DN9420_c1_g1 (MD)	TGGATGGAGATGTTTTGGTGT	CCTTTTGCCTTGGGATGAA
10	TRINITY_DN2780_c0_g1 (GPPS-S)	ACGAGCACCTCCCTCTAACC	CGAACGGAACAATCCCATCT
11	TRINITY_DN13732_c0_g1 (IPR)	TCCGATTCTCCCAGAGTCATC	TGCAAAGGAAGTAGGCCAGT

## Sheet: Supplementary Table S4
Supplemental Table S4. Unigene annotation statistics
#Anno_Database	Annotated_Number	300<=length<1000	length>=1000
COG_Annotation	9313	3047	4755
GO_Annotation	45017	20672	11163
KEGG_Annotation	31899	13755	9557
KOG_Annotation	25348	10765	7798
Pfam_Annotation	26571	10571	11023
Swissprot_Annotation	32531	14126	9770
TrEMBL_Annotation	53553	24884	12975
eggNOG_Annotation	42673	19533	11480
nr_Annotation	53072	24649	12975
All_Annotated	55154	25708	13043

## Sheet: Supplementary Table S5
Supplemental Table S5. GO enrichments for 3 comparison groups (CK vs H4, CK vs H8, CK vs H24)
#GO_classify1	GO_classify2	All genes	Partial genes	Gene_ID
#Total_gene		45018	3948
cellular component	extracellular region	551	124	TRINITY_DN4834_c0_g1;TRINITY_DN37629_c0_g1;TRINITY_DN1598_c0_g1;TRINITY_DN42852_c0_g2;TRINITY_DN58149_c0_g1;TRINITY_DN2691_c0_g1;TRINITY_DN17_c6_g1;TRINITY_DN18517_c0_g1;TRINITY_DN31634_c0_g1;TRINITY_DN28732_c0_g1;TRINITY_DN11246_c0_g1;TRINITY_DN47824_c0_g1;TRINITY_DN69032_c0_g1;TRINITY_DN25614_c0_g1;TRINITY_DN15476_c0_g1;TRINITY_DN5567_c1_g1;TRINITY_DN8914_c0_g2;TRINITY_DN44473_c0_g1;TRINITY_DN9…
cellular component	cell	13176	937	TRINITY_DN16221_c1_g1;TRINITY_DN5371_c0_g1;TRINITY_DN19311_c0_g1;TRINITY_DN9504_c0_g1;TRINITY_DN18418_c0_g1;TRINITY_DN9567_c0_g1;TRINITY_DN1430_c0_g2;TRINITY_DN98436_c0_g1;TRINITY_DN38080_c0_g1;TRINITY_DN58421_c0_g1;TRINITY_DN48502_c0_g1;TRINITY_DN10795_c0_g1;TRINITY_DN17228_c0_g1;TRINITY_DN73985_c0_g1;TRINITY_DN2814_c0_g1;TRINITY_DN38097_c0_g1;TRINITY_DN4195_c1_g1;TRINITY_DN17203_c0_g1;TRINITY_D…
cellular component	nucleoid	24	1	TRINITY_DN3038_c0_g1
cellular component	membrane	14225	1451	TRINITY_DN52623_c0_g1;TRINITY_DN27088_c0_g1;TRINITY_DN47327_c0_g1;TRINITY_DN13872_c1_g1;TRINITY_DN10685_c0_g1;TRINITY_DN367_c0_g1;TRINITY_DN857_c0_g1;TRINITY_DN2644_c0_g1;TRINITY_DN16231_c0_g1;TRINITY_DN33399_c0_g1;TRINITY_DN6568_c1_g3;TRINITY_DN19666_c0_g1;TRINITY_DN7453_c1_g1;TRINITY_DN2217_c0_g1;TRINITY_DN5576_c0_g1;TRINITY_DN209_c1_g1;TRINITY_DN836_c0_g1;TRINITY_DN16284_c0_g1;TRINITY_DN3172_c…
cellular component	virion	10	3	TRINITY_DN60605_c0_g2;TRINITY_DN1117_c0_g1;TRINITY_DN54986_c0_g2
cellular component	cell junction	310	36	TRINITY_DN88444_c0_g1;TRINITY_DN2387_c0_g1;TRINITY_DN15935_c0_g1;TRINITY_DN40905_c0_g1;TRINITY_DN12254_c0_g1;TRINITY_DN41911_c0_g1;TRINITY_DN8432_c0_g1;TRINITY_DN27817_c0_g1;TRINITY_DN17000_c2_g1;TRINITY_DN2765_c0_g1;TRINITY_DN14756_c0_g1;TRINITY_DN1283_c1_g1;TRINITY_DN11977_c0_g1;TRINITY_DN5982_c0_g1;TRINITY_DN10763_c0_g1;TRINITY_DN9567_c0_g1;TRINITY_DN14596_c0_g1;TRINITY_DN27612_c0_g1;TRINITY_D…
cellular component	membrane-enclosed lumen	809	20	TRINITY_DN14223_c0_g1;TRINITY_DN9567_c0_g1;TRINITY_DN49918_c0_g1;TRINITY_DN2814_c0_g1;TRINITY_DN8856_c0_g1;TRINITY_DN8090_c0_g1;TRINITY_DN13571_c0_g1;TRINITY_DN42852_c0_g2;TRINITY_DN5577_c0_g1;TRINITY_DN6691_c0_g1;TRINITY_DN22949_c0_g1;TRINITY_DN1717_c0_g2;TRINITY_DN7802_c0_g1;TRINITY_DN6978_c0_g1;TRINITY_DN14577_c0_g1;TRINITY_DN28502_c0_g1;TRINITY_DN43449_c0_g1;TRINITY_DN40627_c0_g1;TRINITY_DN10…
cellular component	macromolecular complex	3800	144	TRINITY_DN221_c0_g1;TRINITY_DN3007_c0_g1;TRINITY_DN9283_c0_g1;TRINITY_DN9861_c0_g1;TRINITY_DN65543_c0_g1;TRINITY_DN2461_c0_g3;TRINITY_DN12702_c0_g1;TRINITY_DN5899_c0_g1;TRINITY_DN28259_c0_g1;TRINITY_DN3422_c0_g1;TRINITY_DN22087_c0_g1;TRINITY_DN8952_c0_g1;TRINITY_DN493_c0_g1;TRINITY_DN103191_c0_g1;TRINITY_DN47077_c0_g1;TRINITY_DN7802_c0_g1;TRINITY_DN76520_c0_g1;TRINITY_DN750_c1_g2;TRINITY_DN546_c0…
cellular component	organelle	10001	669	TRINITY_DN8090_c0_g1;TRINITY_DN33456_c0_g1;TRINITY_DN13196_c0_g1;TRINITY_DN2661_c1_g1;TRINITY_DN797_c0_g1;TRINITY_DN24511_c0_g1;TRINITY_DN16678_c0_g1;TRINITY_DN11843_c0_g2;TRINITY_DN75793_c0_g1;TRINITY_DN52566_c0_g1;TRINITY_DN11546_c0_g1;TRINITY_DN14596_c0_g1;TRINITY_DN7752_c3_g1;TRINITY_DN7394_c0_g1;TRINITY_DN1548_c0_g1;TRINITY_DN101049_c0_g1;TRINITY_DN3281_c1_g1;TRINITY_DN101_c0_g1;TRINITY_DN40…
cellular component	other organism	392	39	TRINITY_DN15058_c0_g1;TRINITY_DN2284_c0_g1;TRINITY_DN10972_c0_g1;TRINITY_DN2074_c0_g1;TRINITY_DN3539_c0_g1;TRINITY_DN15330_c0_g1;TRINITY_DN5858_c0_g3;TRINITY_DN18076_c0_g1;TRINITY_DN2434_c0_g1;TRINITY_DN3131_c1_g1;TRINITY_DN3832_c0_g1;TRINITY_DN3871_c0_g1;TRINITY_DN7518_c1_g1;TRINITY_DN15058_c1_g1;TRINITY_DN5580_c0_g1;TRINITY_DN44252_c0_g1;TRINITY_DN71272_c1_g1;TRINITY_DN7736_c0_g1;TRINITY_DN895_…
cellular component	other organism part	392	39	TRINITY_DN2284_c0_g1;TRINITY_DN10972_c0_g1;TRINITY_DN15058_c0_g1;TRINITY_DN15330_c0_g1;TRINITY_DN3539_c0_g1;TRINITY_DN2074_c0_g1;TRINITY_DN18076_c0_g1;TRINITY_DN5858_c0_g3;TRINITY_DN2434_c0_g1;TRINITY_DN3871_c0_g1;TRINITY_DN7518_c1_g1;TRINITY_DN3832_c0_g1;TRINITY_DN3131_c1_g1;TRINITY_DN15058_c1_g1;TRINITY_DN44252_c0_g1;TRINITY_DN5580_c0_g1;TRINITY_DN895_c0_g2;TRINITY_DN9281_c0_g1;TRINITY_DN7736_c…
cellular component	extracellular region part	47	7	TRINITY_DN50693_c0_g1;TRINITY_DN5192_c0_g1;TRINITY_DN14387_c0_g1;TRINITY_DN70665_c0_g1;TRINITY_DN130534_c0_g1;TRINITY_DN14029_c0_g1;TRINITY_DN127998_c0_g1
cellular component	organelle part	3786	172	TRINITY_DN7436_c0_g1;TRINITY_DN7979_c0_g1;TRINITY_DN88871_c0_g1;TRINITY_DN22191_c0_g1;TRINITY_DN49522_c0_g1;TRINITY_DN71665_c0_g1;TRINITY_DN7657_c0_g1;TRINITY_DN13267_c0_g1;TRINITY_DN44326_c0_g1;TRINITY_DN1484_c0_g1;TRINITY_DN3437_c0_g1;TRINITY_DN7327_c0_g1;TRINITY_DN16774_c0_g1;TRINITY_DN8023_c1_g1;TRINITY_DN85266_c0_g1;TRINITY_DN46900_c0_g1;TRINITY_DN95308_c0_g1;TRINITY_DN10997_c0_g1;TRINITY_DN…
cellular component	virion part	9	3	TRINITY_DN54986_c0_g2;TRINITY_DN1117_c0_g1;TRINITY_DN60605_c0_g2
cellular component	membrane part	12489	1313	TRINITY_DN72687_c0_g1;TRINITY_DN25064_c0_g1;TRINITY_DN4015_c2_g1;TRINITY_DN10392_c0_g1;TRINITY_DN337_c0_g1;TRINITY_DN62710_c0_g1;TRINITY_DN9137_c0_g1;TRINITY_DN1960_c1_g1;TRINITY_DN2517_c0_g1;TRINITY_DN4972_c0_g1;TRINITY_DN75434_c0_g1;TRINITY_DN34158_c0_g1;TRINITY_DN123489_c0_g1;TRINITY_DN87914_c0_g1;TRINITY_DN16447_c0_g1;TRINITY_DN23328_c0_g1;TRINITY_DN16844_c0_g1;TRINITY_DN10635_c1_g1;TRINITY_D…
cellular component	synapse part	7	0
cellular component	cell part	13176	937	TRINITY_DN27493_c0_g1;TRINITY_DN46520_c0_g1;TRINITY_DN4221_c0_g1;TRINITY_DN43449_c0_g1;TRINITY_DN9182_c0_g1;TRINITY_DN7756_c0_g1;TRINITY_DN16214_c0_g1;TRINITY_DN37261_c0_g1;TRINITY_DN12863_c0_g1;TRINITY_DN6421_c9_g1;TRINITY_DN10275_c0_g1;TRINITY_DN20404_c0_g1;TRINITY_DN998_c0_g1;TRINITY_DN12655_c0_g1;TRINITY_DN42380_c0_g1;TRINITY_DN57112_c0_g1;TRINITY_DN4890_c0_g1;TRINITY_DN7131_c0_g1;TRINITY_DN4…
cellular component	synapse	8	0
cellular component	symplast	241	28	TRINITY_DN1283_c1_g1;TRINITY_DN14756_c0_g1;TRINITY_DN68234_c0_g1;TRINITY_DN3281_c1_g1;TRINITY_DN14260_c0_g1;TRINITY_DN10763_c0_g1;TRINITY_DN6404_c0_g1;TRINITY_DN3798_c0_g1;TRINITY_DN1110_c0_g1;TRINITY_DN16978_c0_g1;TRINITY_DN3775_c0_g1;TRINITY_DN25430_c0_g1;TRINITY_DN2765_c0_g1;TRINITY_DN20331_c0_g1;TRINITY_DN9919_c0_g1;TRINITY_DN15935_c0_g1;TRINITY_DN393_c0_g1;TRINITY_DN12254_c0_g1;TRINITY_DN843…
cellular component	supramolecular complex	246	9	TRINITY_DN5371_c0_g1;TRINITY_DN17203_c0_g1;TRINITY_DN9665_c0_g1;TRINITY_DN1484_c0_g1;TRINITY_DN1942_c0_g1;TRINITY_DN3635_c2_g1;TRINITY_DN1283_c1_g1;TRINITY_DN101319_c0_g1;TRINITY_DN7765_c4_g1
molecular function	transcription factor activity, protein binding	242	21	TRINITY_DN2686_c1_g1;TRINITY_DN1136_c0_g1;TRINITY_DN13133_c0_g1;TRINITY_DN6573_c0_g1;TRINITY_DN105985_c0_g1;TRINITY_DN9067_c0_g1;TRINITY_DN43997_c1_g1;TRINITY_DN834_c0_g2;TRINITY_DN16183_c0_g1;TRINITY_DN55959_c0_g1;TRINITY_DN7061_c0_g1;TRINITY_DN77697_c0_g1;TRINITY_DN28673_c0_g1;TRINITY_DN530_c0_g1;TRINITY_DN19929_c0_g1;TRINITY_DN6191_c0_g1;TRINITY_DN101319_c0_g1;TRINITY_DN11251_c0_g1;TRINITY_DN4…
molecular function	nucleic acid binding transcription factor activity	1097	188	TRINITY_DN4998_c2_g2;TRINITY_DN34516_c0_g1;TRINITY_DN6092_c0_g1;TRINITY_DN38492_c0_g1;TRINITY_DN8190_c0_g1;TRINITY_DN4664_c0_g1;TRINITY_DN28867_c0_g1;TRINITY_DN2451_c0_g1;TRINITY_DN70603_c0_g1;TRINITY_DN1018_c0_g1;TRINITY_DN11358_c0_g1;TRINITY_DN3403_c2_g2;TRINITY_DN31584_c0_g1;TRINITY_DN22119_c0_g1;TRINITY_DN2193_c1_g1;TRINITY_DN3140_c0_g1;TRINITY_DN4459_c0_g1;TRINITY_DN51194_c0_g1;TRINITY_DN102…
molecular function	catalytic activity	21467	2028	TRINITY_DN71121_c0_g1;TRINITY_DN11632_c0_g1;TRINITY_DN194_c1_g3;TRINITY_DN13421_c0_g1;TRINITY_DN592_c0_g1;TRINITY_DN15438_c0_g1;TRINITY_DN5958_c0_g2;TRINITY_DN6789_c0_g1;TRINITY_DN45_c12_g2;TRINITY_DN20705_c0_g1;TRINITY_DN6568_c0_g1;TRINITY_DN2966_c0_g2;TRINITY_DN10429_c1_g1;TRINITY_DN1405_c0_g1;TRINITY_DN217_c0_g1;TRINITY_DN12054_c1_g1;TRINITY_DN7221_c0_g1;TRINITY_DN782_c1_g1;TRINITY_DN11917_c1_…
NITY_DN19685_c0_g1;TRINITY_DN56092_c0_g1;TRINITY_DN37629_c0_g1;TRINITY_DN25560_c0_g1;TRINITY_DN10387_c0_g1;TRINITY_DN6544_c0_g1;TRINITY_DN56531_c0_g1;TRINITY_DN1216_c5_g1;TRINITY_DN2857_c0_g1;TRINITY_DN12571_c0_g1;TRINITY_DN7594_c0_g1;TRINITY_DN1056_c0_g1;TRINITY_DN75221_c0_g1;TRINITY_DN26737_c0_g1;TRINITY_DN58465_c0_g1;TRINITY_DN4695_c0_g1;TRINITY_DN12248_c0_g1;TRINITY_DN37455_c0_g1;TRINITY_DN18…
molecular function	signal transducer activity	326	41	TRINITY_DN40627_c0_g1;TRINITY_DN27298_c0_g1;TRINITY_DN8159_c0_g1;TRINITY_DN8809_c0_g2;TRINITY_DN5620_c1_g1;TRINITY_DN26790_c0_g1;TRINITY_DN185_c0_g1;TRINITY_DN3899_c0_g1;TRINITY_DN31897_c0_g2;TRINITY_DN1397_c1_g1;TRINITY_DN20381_c0_g1;TRINITY_DN22063_c0_g1;TRINITY_DN5668_c0_g1;TRINITY_DN10223_c0_g1;TRINITY_DN31830_c0_g1;TRINITY_DN50806_c0_g1;TRINITY_DN16830_c0_g1;TRINITY_DN2155_c0_g1;TRINITY_DN27…
molecular function	structural molecule activity	889	28	TRINITY_DN14596_c0_g1;TRINITY_DN18418_c0_g1;TRINITY_DN26108_c0_g1;TRINITY_DN1117_c0_g1;TRINITY_DN36017_c0_g1;TRINITY_DN10331_c0_g1;TRINITY_DN21659_c0_g1;TRINITY_DN22432_c0_g1;TRINITY_DN4972_c0_g1;TRINITY_DN12702_c0_g1;TRINITY_DN16255_c0_g1;TRINITY_DN74034_c0_g1;TRINITY_DN12751_c0_g2;TRINITY_DN47077_c0_g1;TRINITY_DN601_c0_g1;TRINITY_DN17203_c0_g1;TRINITY_DN54986_c0_g2;TRINITY_DN7765_c4_g1;TRINITY_…
molecular function	transporter activity	2184	233	TRINITY_DN17000_c1_g1;TRINITY_DN840_c0_g1;TRINITY_DN72937_c0_g1;TRINITY_DN12961_c0_g1;TRINITY_DN38507_c1_g1;TRINITY_DN4865_c0_g2;TRINITY_DN19666_c0_g1;TRINITY_DN16231_c0_g1;TRINITY_DN16842_c0_g1;TRINITY_DN17658_c0_g1;TRINITY_DN5948_c1_g1;TRINITY_DN12752_c1_g1;TRINITY_DN8687_c0_g1;TRINITY_DN4128_c1_g1;TRINITY_DN64518_c0_g1;TRINITY_DN21685_c0_g1;TRINITY_DN6807_c0_g1;TRINITY_DN14957_c0_g1;TRINITY_DN…
molecular function	binding	24056	2087	TRINITY_DN47032_c0_g1;TRINITY_DN8413_c2_g1;TRINITY_DN6454_c1_g1;TRINITY_DN10803_c0_g1;TRINITY_DN4027_c1_g1;TRINITY_DN42886_c0_g1;TRINITY_DN8484_c0_g1;TRINITY_DN9830_c0_g1;TRINITY_DN715_c0_g1;TRINITY_DN113834_c0_g1;TRINITY_DN10080_c0_g2;TRINITY_DN15323_c0_g1;TRINITY_DN32509_c0_g1;TRINITY_DN4202_c0_g1;TRINITY_DN7518_c1_g1;TRINITY_DN18843_c0_g1;TRINITY_DN70657_c0_g1;TRINITY_DN21422_c0_g1;TRINITY_DN3…
_c0_g1;TRINITY_DN3106_c0_g1;TRINITY_DN19589_c0_g1;TRINITY_DN5692_c0_g1;TRINITY_DN12427_c0_g1;TRINITY_DN20598_c0_g1;TRINITY_DN3200_c0_g3;TRINITY_DN6033_c0_g1;TRINITY_DN1856_c2_g1;TRINITY_DN24412_c0_g1;TRINITY_DN27687_c0_g1;TRINITY_DN16505_c0_g2;TRINITY_DN15319_c0_g1;TRINITY_DN7952_c0_g2;TRINITY_DN7187_c0_g1;TRINITY_DN15398_c0_g1;TRINITY_DN83365_c0_g2;TRINITY_DN21687_c0_g1;TRINITY_DN56510_c0_g1;TRI…
molecular function	electron carrier activity	216	30	TRINITY_DN3581_c1_g1;TRINITY_DN18602_c0_g1;TRINITY_DN2336_c0_g1;TRINITY_DN13061_c0_g1;TRINITY_DN4159_c0_g1;TRINITY_DN12025_c0_g1;TRINITY_DN19457_c1_g1;TRINITY_DN43775_c0_g1;TRINITY_DN8618_c0_g1;TRINITY_DN18716_c0_g2;TRINITY_DN38080_c0_g1;TRINITY_DN4158_c3_g1;TRINITY_DN15825_c0_g1;TRINITY_DN1690_c4_g1;TRINITY_DN9111_c0_g1;TRINITY_DN62314_c0_g1;TRINITY_DN765_c0_g1;TRINITY_DN46508_c0_g1;TRINITY_DN91…
molecular function	antioxidant activity	180	20	TRINITY_DN36247_c0_g1;TRINITY_DN6971_c0_g1;TRINITY_DN25288_c0_g1;TRINITY_DN3984_c0_g1;TRINITY_DN16278_c0_g1;TRINITY_DN9868_c0_g1;TRINITY_DN1083_c1_g1;TRINITY_DN11935_c0_g1;TRINITY_DN12283_c0_g1;TRINITY_DN5981_c0_g3;TRINITY_DN23557_c0_g1;TRINITY_DN1858_c0_g1;TRINITY_DN27948_c0_g1;TRINITY_DN100438_c0_g1;TRINITY_DN41569_c0_g1;TRINITY_DN15476_c0_g1;TRINITY_DN15985_c0_g1;TRINITY_DN5567_c1_g1;TRINITY_D…
molecular function	metallochaperone activity	2	0
molecular function	protein tag	13	1	TRINITY_DN5270_c0_g2
molecular function	nutrient reservoir activity	38	15	TRINITY_DN16221_c0_g1;TRINITY_DN16221_c1_g2;TRINITY_DN18606_c1_g1;TRINITY_DN34507_c0_g1;TRINITY_DN113525_c0_g1;TRINITY_DN1947_c0_g1;TRINITY_DN907_c0_g1;TRINITY_DN16221_c1_g1;TRINITY_DN17_c0_g1;TRINITY_DN13365_c0_g2;TRINITY_DN39294_c0_g1;TRINITY_DN46520_c0_g1;TRINITY_DN3173_c0_g1;TRINITY_DN17_c6_g1;TRINITY_DN126180_c0_g1
molecular function	molecular transducer activity	292	38	TRINITY_DN20381_c0_g1;TRINITY_DN5668_c0_g1;TRINITY_DN22063_c0_g1;TRINITY_DN50806_c0_g1;TRINITY_DN31830_c0_g1;TRINITY_DN27883_c0_g2;TRINITY_DN2155_c0_g1;TRINITY_DN27298_c0_g1;TRINITY_DN40627_c0_g1;TRINITY_DN9672_c0_g1;TRINITY_DN185_c0_g1;TRINITY_DN26790_c0_g1;TRINITY_DN8809_c0_g2;TRINITY_DN31897_c0_g2;TRINITY_DN3899_c0_g1;TRINITY_DN40073_c0_g1;TRINITY_DN24396_c0_g1;TRINITY_DN6095_c1_g1;TRINITY_DN7…
molecular function	molecular function regulator	635	56	TRINITY_DN8809_c0_g2;TRINITY_DN9998_c0_g1;TRINITY_DN5797_c0_g1;TRINITY_DN2909_c3_g2;TRINITY_DN27298_c0_g1;TRINITY_DN57966_c0_g1;TRINITY_DN1797_c0_g1;TRINITY_DN14521_c0_g1;TRINITY_DN41481_c0_g1;TRINITY_DN9043_c0_g1;TRINITY_DN31897_c0_g2;TRINITY_DN3899_c0_g1;TRINITY_DN6556_c0_g1;TRINITY_DN727_c2_g1;TRINITY_DN5668_c0_g1;TRINITY_DN31279_c0_g1;TRINITY_DN56415_c0_g1;TRINITY_DN5525_c0_g1;TRINITY_DN13775…
biological process	reproduction	1027	55	TRINITY_DN12694_c0_g1;TRINITY_DN601_c0_g1;TRINITY_DN21687_c0_g1;TRINITY_DN17570_c0_g1;TRINITY_DN20469_c0_g1;TRINITY_DN25565_c0_g1;TRINITY_DN64528_c0_g1;TRINITY_DN1159_c6_g1;TRINITY_DN367_c0_g1;TRINITY_DN7752_c0_g1;TRINITY_DN7355_c2_g1;TRINITY_DN4654_c0_g1;TRINITY_DN3690_c0_g1;TRINITY_DN1283_c1_g1;TRINITY_DN88871_c0_g1;TRINITY_DN24008_c0_g1;TRINITY_DN13872_c1_g1;TRINITY_DN8349_c0_g2;TRINITY_DN5276…
biological process	immune system process	480	45	TRINITY_DN13729_c0_g1;TRINITY_DN21508_c0_g1;TRINITY_DN12615_c0_g4;TRINITY_DN3932_c1_g1;TRINITY_DN17154_c0_g1;TRINITY_DN856_c0_g2;TRINITY_DN2890_c0_g2;TRINITY_DN2899_c0_g1;TRINITY_DN2453_c0_g1;TRINITY_DN13239_c0_g1;TRINITY_DN61545_c2_g1;TRINITY_DN36730_c0_g1;TRINITY_DN42886_c0_g1;TRINITY_DN2890_c0_g1;TRINITY_DN69881_c1_g1;TRINITY_DN9212_c0_g3;TRINITY_DN60589_c0_g1;TRINITY_DN28502_c0_g1;TRINITY_DN2…
biological process	behavior	16	0
biological process	metabolic process	18675	1569	TRINITY_DN94214_c1_g1;TRINITY_DN73898_c0_g1;TRINITY_DN5811_c0_g1;TRINITY_DN19590_c0_g1;TRINITY_DN52947_c0_g1;TRINITY_DN11960_c0_g1;TRINITY_DN8708_c0_g1;TRINITY_DN4719_c0_g1;TRINITY_DN44874_c0_g1;TRINITY_DN20707_c0_g1;TRINITY_DN4537_c0_g1;TRINITY_DN16145_c0_g1;TRINITY_DN48557_c0_g1;TRINITY_DN14621_c0_g2;TRINITY_DN10345_c0_g1;TRINITY_DN1256_c0_g1;TRINITY_DN22514_c1_g1;TRINITY_DN1111_c0_g1;TRINITY_D…
_DN2338_c5_g1;TRINITY_DN5330_c0_g1;TRINITY_DN12979_c0_g1;TRINITY_DN4202_c0_g1;TRINITY_DN1399_c0_g1;TRINITY_DN4029_c0_g1;TRINITY_DN8581_c0_g2;TRINITY_DN35_c2_g1;TRINITY_DN70657_c0_g1;TRINITY_DN21422_c0_g1;TRINITY_DN409_c0_g1;TRINITY_DN69899_c0_g1;TRINITY_DN18843_c0_g1;TRINITY_DN12294_c1_g1;TRINITY_DN4722_c0_g1;TRINITY_DN14702_c0_g1;TRINITY_DN1044_c2_g1;TRINITY_DN10117_c0_g1;TRINITY_DN15444_c0_g2;T…
biological process	cellular process	18244	1351	TRINITY_DN5311_c4_g1;TRINITY_DN14503_c0_g1;TRINITY_DN18120_c0_g1;TRINITY_DN2402_c0_g2;TRINITY_DN8159_c0_g1;TRINITY_DN9136_c0_g1;TRINITY_DN5171_c3_g1;TRINITY_DN22355_c0_g1;TRINITY_DN2388_c2_g1;TRINITY_DN17895_c0_g1;TRINITY_DN47545_c1_g1;TRINITY_DN86598_c0_g1;TRINITY_DN16620_c0_g1;TRINITY_DN8728_c0_g1;TRINITY_DN49213_c0_g1;TRINITY_DN2640_c0_g2;TRINITY_DN7670_c1_g1;TRINITY_DN28362_c0_g1;TRINITY_DN90…
biological process	reproductive process	1025	55	TRINITY_DN7752_c0_g1;TRINITY_DN7355_c2_g1;TRINITY_DN367_c0_g1;TRINITY_DN1159_c6_g1;TRINITY_DN64528_c0_g1;TRINITY_DN88871_c0_g1;TRINITY_DN3690_c0_g1;TRINITY_DN1283_c1_g1;TRINITY_DN4654_c0_g1;TRINITY_DN601_c0_g1;TRINITY_DN12694_c0_g1;TRINITY_DN25565_c0_g1;TRINITY_DN20469_c0_g1;TRINITY_DN21687_c0_g1;TRINITY_DN17570_c0_g1;TRINITY_DN5276_c0_g2;TRINITY_DN7653_c0_g1;TRINITY_DN11066_c0_g1;TRINITY_DN6836_…
biological process	biological adhesion	2	0
biological process	signaling	1532	128	TRINITY_DN11251_c0_g1;TRINITY_DN8390_c1_g1;TRINITY_DN31313_c0_g1;TRINITY_DN13729_c0_g2;TRINITY_DN30022_c0_g1;TRINITY_DN20731_c0_g1;TRINITY_DN23815_c1_g1;TRINITY_DN34025_c0_g1;TRINITY_DN24396_c0_g1;TRINITY_DN9297_c0_g1;TRINITY_DN4956_c3_g1;TRINITY_DN5657_c0_g1;TRINITY_DN3932_c3_g1;TRINITY_DN19929_c0_g1;TRINITY_DN9223_c0_g1;TRINITY_DN9815_c0_g1;TRINITY_DN26790_c0_g1;TRINITY_DN26778_c0_g1;TRINITY_DN…
biological process	multicellular organismal process	1026	58	TRINITY_DN8339_c0_g1;TRINITY_DN185_c0_g1;TRINITY_DN25322_c0_g1;TRINITY_DN25492_c0_g1;TRINITY_DN1521_c0_g1;TRINITY_DN26790_c0_g1;TRINITY_DN3508_c0_g1;TRINITY_DN6691_c0_g1;TRINITY_DN7370_c0_g1;TRINITY_DN20331_c0_g1;TRINITY_DN43606_c0_g1;TRINITY_DN60585_c0_g1;TRINITY_DN20381_c0_g1;TRINITY_DN9489_c0_g1;TRINITY_DN22063_c0_g1;TRINITY_DN74790_c0_g1;TRINITY_DN47042_c0_g1;TRINITY_DN45095_c0_g1;TRINITY_DN2…
biological process	developmental process	1213	74	TRINITY_DN1159_c6_g1;TRINITY_DN4769_c0_g1;TRINITY_DN34802_c0_g1;TRINITY_DN51182_c0_g1;TRINITY_DN3690_c0_g1;TRINITY_DN29519_c0_g1;TRINITY_DN6221_c0_g1;TRINITY_DN601_c0_g1;TRINITY_DN3155_c4_g1;TRINITY_DN7131_c0_g1;TRINITY_DN7277_c0_g1;TRINITY_DN7019_c0_g1;TRINITY_DN6719_c0_g1;TRINITY_DN554_c0_g1;TRINITY_DN54183_c0_g1;TRINITY_DN4015_c0_g1;TRINITY_DN6365_c0_g1;TRINITY_DN28502_c0_g1;TRINITY_DN1521_c0_…
biological process	growth	127	9	TRINITY_DN543_c0_g3;TRINITY_DN8476_c0_g1;TRINITY_DN122410_c0_g1;TRINITY_DN601_c0_g1;TRINITY_DN2765_c0_g1;TRINITY_DN3690_c0_g1;TRINITY_DN2180_c0_g1;TRINITY_DN25492_c0_g1;TRINITY_DN13885_c0_g1
biological process	locomotion	28	1	TRINITY_DN393_c0_g1
biological process	single-organism process	10855	977	TRINITY_DN34288_c0_g1;TRINITY_DN16810_c0_g1;TRINITY_DN26771_c0_g1;TRINITY_DN5955_c1_g1;TRINITY_DN25565_c0_g1;TRINITY_DN493_c0_g1;TRINITY_DN92810_c0_g1;TRINITY_DN17219_c0_g1;TRINITY_DN36146_c0_g1;TRINITY_DN31313_c0_g1;TRINITY_DN13729_c0_g2;TRINITY_DN25288_c0_g1;TRINITY_DN31176_c0_g1;TRINITY_DN36247_c0_g1;TRINITY_DN4678_c0_g2;TRINITY_DN7765_c4_g1;TRINITY_DN10482_c0_g1;TRINITY_DN20731_c0_g1;TRINITY_…
biological process	rhythmic process	82	12	TRINITY_DN101319_c0_g1;TRINITY_DN1521_c0_g1;TRINITY_DN18673_c0_g1;TRINITY_DN14756_c0_g1;TRINITY_DN4525_c0_g1;TRINITY_DN7290_c1_g1;TRINITY_DN27817_c0_g1;TRINITY_DN64074_c0_g1;TRINITY_DN6399_c0_g1;TRINITY_DN3038_c0_g1;TRINITY_DN3155_c4_g1;TRINITY_DN2145_c1_g1
biological process	response to stimulus	4283	409	TRINITY_DN42308_c0_g1;TRINITY_DN16978_c0_g1;TRINITY_DN15606_c0_g1;TRINITY_DN167_c1_g1;TRINITY_DN3957_c0_g1;TRINITY_DN7750_c0_g1;TRINITY_DN48989_c0_g1;TRINITY_DN16384_c0_g1;TRINITY_DN1521_c0_g1;TRINITY_DN9212_c0_g3;TRINITY_DN5191_c0_g1;TRINITY_DN2155_c0_g1;TRINITY_DN50806_c0_g1;TRINITY_DN5668_c0_g1;TRINITY_DN21508_c0_g1;TRINITY_DN9489_c0_g1;TRINITY_DN54268_c0_g1;TRINITY_DN8461_c3_g1;TRINITY_DN1594…
biological process	localization	4232	355	TRINITY_DN98436_c0_g1;TRINITY_DN9567_c0_g1;TRINITY_DN4159_c1_g1;TRINITY_DN73985_c0_g1;TRINITY_DN236_c1_g1;TRINITY_DN25801_c0_g1;TRINITY_DN1960_c1_g1;TRINITY_DN1477_c1_g1;TRINITY_DN12235_c0_g1;TRINITY_DN5197_c1_g1;TRINITY_DN55525_c0_g1;TRINITY_DN31309_c0_g1;TRINITY_DN60889_c0_g1;TRINITY_DN12525_c0_g1;TRINITY_DN1430_c1_g1;TRINITY_DN6404_c0_g1;TRINITY_DN7916_c0_g1;TRINITY_DN18511_c0_g1;TRINITY_DN194…
biological process	multi-organism process	854	94	TRINITY_DN19389_c1_g1;TRINITY_DN20381_c0_g1;TRINITY_DN2890_c0_g2;TRINITY_DN3932_c1_g1;TRINITY_DN61219_c0_g1;TRINITY_DN5577_c0_g1;TRINITY_DN2266_c1_g1;TRINITY_DN12615_c0_g4;TRINITY_DN4103_c0_g1;TRINITY_DN61545_c2_g1;TRINITY_DN1117_c0_g1;TRINITY_DN881_c0_g1;TRINITY_DN1928_c0_g1;TRINITY_DN27883_c0_g2;TRINITY_DN60589_c0_g1;TRINITY_DN40627_c0_g1;TRINITY_DN42886_c0_g1;TRINITY_DN6118_c0_g1;TRINITY_DN185…
biological process	biological regulation	6491	552	TRINITY_DN22119_c0_g1;TRINITY_DN29519_c0_g1;TRINITY_DN31584_c0_g1;TRINITY_DN9900_c0_g1;TRINITY_DN11358_c0_g1;TRINITY_DN9559_c0_g1;TRINITY_DN4664_c0_g1;TRINITY_DN8190_c0_g1;TRINITY_DN16584_c0_g1;TRINITY_DN34516_c0_g1;TRINITY_DN17201_c0_g1;TRINITY_DN106972_c0_g1;TRINITY_DN2517_c0_g1;TRINITY_DN60585_c0_g1;TRINITY_DN79241_c0_g1;TRINITY_DN19778_c0_g1;TRINITY_DN2890_c0_g1;TRINITY_DN31309_c0_g1;TRINITY_…
biological process	cellular component organization or biogenesis	2649	137	TRINITY_DN10545_c1_g1;TRINITY_DN7947_c0_g1;TRINITY_DN25465_c0_g1;TRINITY_DN11679_c0_g1;TRINITY_DN2000_c0_g1;TRINITY_DN13239_c0_g1;TRINITY_DN69899_c0_g1;TRINITY_DN426_c0_g1;TRINITY_DN13885_c0_g1;TRINITY_DN8752_c0_g1;TRINITY_DN9808_c0_g1;TRINITY_DN30440_c0_g1;TRINITY_DN5065_c1_g2;TRINITY_DN3417_c0_g1;TRINITY_DN293_c0_g1;TRINITY_DN2180_c0_g1;TRINITY_DN15622_c0_g1;TRINITY_DN38526_c0_g1;TRINITY_DN2106…
biological process	cell aggregation	3	0
biological process	detoxification	203	27	TRINITY_DN36247_c0_g1;TRINITY_DN25288_c0_g1;TRINITY_DN6971_c0_g1;TRINITY_DN82707_c0_g1;TRINITY_DN11935_c0_g1;TRINITY_DN1083_c1_g1;TRINITY_DN850_c0_g1;TRINITY_DN9868_c0_g1;TRINITY_DN16278_c0_g1;TRINITY_DN3984_c0_g1;TRINITY_DN1858_c0_g1;TRINITY_DN23557_c0_g1;TRINITY_DN5981_c0_g3;TRINITY_DN19025_c0_g1;TRINITY_DN12283_c0_g1;TRINITY_DN12286_c0_g1;TRINITY_DN12717_c0_g1;TRINITY_DN41569_c0_g1;TRINITY_DN2…

## Sheet: SupplementaryTable S6
Supplemental Table S6. KEGG enrichments of DEGs (CK vs H4, CK vs H8, CK vs H24)
	#KEGG_n	1836	KEGG_N	16489
	#Pathway	ko_ID	Unigene	gene	Unigene_all	gene_all
1	Arginine and proline metabolism	ko00330	10	175	1836	16489	TRINITY_DN11958_c0_g1;TRINITY_DN1825_c2_g1;TRINITY_DN1933_c1_g1;TRINITY_DN3062_c1_g2;TRINITY_DN3428_c0_g1;TRINITY_DN4169_c0_g2;TRINITY_DN421_c0_g1;TRINITY_DN5778_c0_g1;TRINITY_DN646_c0_g1;TRINITY_DN7313_c0_g1	K00797+K01426+K01426+K17839+K14085+K01611+K00128+K00128+K17839+K00318
2	Inositol phosphate metabolism	ko00562	19	274	1836	16489	TRINITY_DN12163_c0_g1;TRINITY_DN12706_c0_g2;TRINITY_DN16461_c1_g1;TRINITY_DN17040_c0_g2;TRINITY_DN1930_c0_g1;TRINITY_DN19670_c0_g1;TRINITY_DN22355_c0_g1;TRINITY_DN30565_c0_g1;TRINITY_DN34802_c0_g1;TRINITY_DN35088_c0_g2;TRINITY_DN42901_c0_g1;TRINITY_DN6010_c1_g1;TRINITY_DN6406_c2_g1;TRINITY_DN65422_c0_g1;TRINITY_DN70416_c0_g1;TRINITY_DN8588_c0_g1;TRINITY_DN87513_c0_g1;TRINITY_DN8891_c0_g1;TRINITY_…	K05857+K20279+K01765+K00921+K01092+K01858+K00469+K01858+K01114+K00913+K01858+K01114+K00469+K00921+K00889+K01858+K00469+K05857+K18081
3	Other types of O-glycan biosynthesis	ko00514	3	46	1836	16489	TRINITY_DN10529_c0_g1;TRINITY_DN12054_c1_g1;TRINITY_DN13973_c0_g1	K18134+K18134+K18134
4	Phenylpropanoid biosynthesis	ko00940	134	520	1836	16489	TRINITY_DN100438_c0_g1;TRINITY_DN10136_c0_g1;TRINITY_DN102552_c0_g1;TRINITY_DN102749_c0_g1;TRINITY_DN10320_c0_g1;TRINITY_DN10630_c0_g2;TRINITY_DN10804_c0_g1;TRINITY_DN10822_c0_g1;TRINITY_DN1083_c1_g1;TRINITY_DN115344_c0_g1;TRINITY_DN11935_c0_g1;TRINITY_DN11960_c0_g1;TRINITY_DN12107_c0_g1;TRINITY_DN12107_c0_g2;TRINITY_DN122094_c0_g1;TRINITY_DN12254_c0_g1;TRINITY_DN123113_c0_g1;TRINITY_DN125217_c0_…	K00430+K00588+K22395+K05350+K00487+K01904+K00430+K09754+K00430+K01904+K00430+K10775+K22395+K22395+K13065+K01188+K13065+K22395+K13066+K05349+K10775+K13066+K10775+K13065+K22395+K13065+K01904+K22395+K22395+K22395+K22395+K22395+K09754+K00430+K13065+K01904+K00430+K13065+K05349+K01188+K23260+K22395+K22395+K10775+K22395+K22395+K01188+K10775+K00083+K01188+K18368+K23260+K23260+K23260+K09753+K13065+K13065+…
5	Flavone and flavonol biosynthesis	ko00944	5	28	1836	16489	TRINITY_DN2989_c0_g1;TRINITY_DN592_c0_g3;TRINITY_DN76728_c0_g1;TRINITY_DN83045_c0_g1;TRINITY_DN8810_c0_g2	K13080+K05280+K13080+K13080+K13264
6	Valine, leucine and isoleucine degradation	ko00280	21	195	1836	16489	TRINITY_DN103994_c0_g1;TRINITY_DN12571_c0_g1;TRINITY_DN12664_c0_g1;TRINITY_DN13687_c0_g1;TRINITY_DN14610_c0_g1;TRINITY_DN15275_c0_g1;TRINITY_DN17211_c0_g1;TRINITY_DN18921_c0_g2;TRINITY_DN190_c4_g1;TRINITY_DN22858_c0_g1;TRINITY_DN2387_c0_g1;TRINITY_DN3428_c0_g1;TRINITY_DN421_c0_g1;TRINITY_DN498_c0_g1;TRINITY_DN50137_c0_g1;TRINITY_DN5778_c0_g1;TRINITY_DN6544_c0_g1;TRINITY_DN7815_c0_g1;TRINITY_DN804…	K05605+K00826+K18660+K01640+K01968+K01968+K00827+K00382+K05605+K00020+K00020+K14085+K00128+K01968+K05605+K00128+K07513+K00020+K00827+K00827+K01968
7	Carotenoid biosynthesis	ko00906	13	113	1836	16489	TRINITY_DN10645_c0_g1;TRINITY_DN106536_c0_g1;TRINITY_DN14714_c0_g1;TRINITY_DN16726_c1_g1;TRINITY_DN22887_c0_g1;TRINITY_DN31223_c0_g1;TRINITY_DN36372_c0_g1;TRINITY_DN3964_c3_g1;TRINITY_DN409_c0_g1;TRINITY_DN71593_c0_g1;TRINITY_DN772_c0_g1;TRINITY_DN822_c0_g2;TRINITY_DN9437_c0_g1	K09841+K09840+K09840+K06444+K09840+K09840+K09840+K14595+K15746+K09838+K09843+K09840+K09840
8	Fatty acid biosynthesis	ko00061	7	125	1836	16489	TRINITY_DN11243_c0_g1;TRINITY_DN12664_c0_g1;TRINITY_DN14626_c0_g1;TRINITY_DN16145_c0_g1;TRINITY_DN20594_c0_g1;TRINITY_DN4011_c0_g2;TRINITY_DN6336_c0_g2	K00059+K18660+K00208+K09458+K01897+K11262+K00059
9	Phenylalanine, tyrosine and tryptophan biosynthesis	ko00400	44	153	1836	16489	TRINITY_DN104204_c0_g1;TRINITY_DN113948_c0_g1;TRINITY_DN115239_c0_g1;TRINITY_DN12576_c0_g1;TRINITY_DN14101_c0_g2;TRINITY_DN1476_c0_g1;TRINITY_DN15618_c0_g1;TRINITY_DN16478_c0_g1;TRINITY_DN16494_c0_g1;TRINITY_DN1655_c0_g1;TRINITY_DN17219_c0_g1;TRINITY_DN17626_c0_g1;TRINITY_DN1785_c0_g1;TRINITY_DN19797_c0_g1;TRINITY_DN2002_c0_g1;TRINITY_DN2122_c0_g1;TRINITY_DN22535_c0_g1;TRINITY_DN24480_c0_g1;TRINI…	K00815+K01735+K01736+K01657+K01736+K01735+K05359+K15227+K15849+K13832+K00815+K01626+K01850+K01735+K00891+K01696+K01626+K00815+K01736+K13832+K01626+K00815+K05359+K00815+K00800+K15227+K01626+K01626+K05359+K00800+K01735+K00815+K01736+K00800+K01626+K01850+K13832+K00815+K00815+K00815+K00815+K05359+K05359+K00800
10	Riboflavin metabolism	ko00740	5	71	1836	16489	TRINITY_DN17486_c0_g1;TRINITY_DN2013_c0_g1;TRINITY_DN2312_c0_g1;TRINITY_DN8558_c0_g1;TRINITY_DN9818_c0_g1	K14379+K14652+K14652+K20884+K01513
11	Pentose and glucuronate interconversions	ko00040	45	271	1836	16489	TRINITY_DN1056_c0_g1;TRINITY_DN1056_c0_g2;TRINITY_DN10706_c0_g1;TRINITY_DN11573_c0_g1;TRINITY_DN11679_c0_g1;TRINITY_DN14521_c0_g1;TRINITY_DN14687_c0_g1;TRINITY_DN14923_c1_g1;TRINITY_DN15589_c0_g1;TRINITY_DN15_c2_g1;TRINITY_DN16158_c0_g1;TRINITY_DN17201_c0_g1;TRINITY_DN17239_c0_g1;TRINITY_DN17843_c0_g1;TRINITY_DN17843_c0_g2;TRINITY_DN18517_c0_g1;TRINITY_DN1947_c0_g1;TRINITY_DN22026_c0_g2;TRINITY_D…	K01184+K01213+K01783+K00002+K01051+K01051+K01728+K01051+K01051+K12447+K01728+K01051+K01728+K01728+K01728+K01184+K01213+K01051+K01051+K12447+K01051+K01728+K01051+K01213+K01728+K01728+K01728+K01728+K01728+K12447+K01184+K01728+K01051+K01728+K01051+K01213+K01213+K01184+K01051+K01728+K01728+K01051+K12447+K01728+K01051
12	Lysine biosynthesis	ko00300	1	24	1836	16489	TRINITY_DN33935_c0_g1	K10206
13	Stilbenoid, diarylheptanoid and gingerol biosynthesis	ko00945	33	115	1836	16489	TRINITY_DN10136_c0_g1;TRINITY_DN10320_c0_g1;TRINITY_DN10822_c0_g1;TRINITY_DN122094_c0_g1;TRINITY_DN123113_c0_g1;TRINITY_DN13705_c1_g1;TRINITY_DN14878_c0_g1;TRINITY_DN15023_c0_g1;TRINITY_DN15487_c0_g1;TRINITY_DN16080_c0_g1;TRINITY_DN23916_c0_g1;TRINITY_DN24707_c0_g1;TRINITY_DN26138_c0_g1;TRINITY_DN27779_c0_g1;TRINITY_DN350_c1_g2;TRINITY_DN35218_c0_g1;TRINITY_DN3552_c0_g1;TRINITY_DN4384_c1_g1;TRINI…	K00588+K00487+K09754+K13065+K13065+K13065+K13065+K09754+K13065+K13065+K13065+K13065+K13065+K13065+K16040+K00487+K13065+K00487+K13065+K13065+K13065+K13065+K09754+K13065+K00588+K13065+K16040+K13065+K09754+K00487+K13065+K13065+K00487
14	Linoleic acid metabolism	ko00591	11	57	1836	16489	TRINITY_DN12278_c0_g1;TRINITY_DN23889_c0_g1;TRINITY_DN28368_c0_g1;TRINITY_DN36751_c0_g1;TRINITY_DN47545_c1_g1;TRINITY_DN4882_c0_g1;TRINITY_DN56531_c0_g1;TRINITY_DN59597_c0_g1;TRINITY_DN6820_c0_g1;TRINITY_DN9219_c0_g1;TRINITY_DN9494_c0_g1	K15718+K00454+K00454+K00454+K00454+K00454+K00454+K00454+K00454+K15718+K00454
15	Folate biosynthesis	ko00790	3	78	1836	16489	TRINITY_DN2013_c0_g1;TRINITY_DN2312_c0_g1;TRINITY_DN71600_c0_g1	K14652+K14652+K01495
16	Protein processing in endoplasmic reticulum	ko04141	95	671	1836	16489	TRINITY_DN10216_c0_g1;TRINITY_DN10378_c0_g1;TRINITY_DN10378_c1_g1;TRINITY_DN10522_c0_g1;TRINITY_DN105751_c0_g1;TRINITY_DN10813_c0_g1;TRINITY_DN10818_c0_g2;TRINITY_DN109667_c0_g1;TRINITY_DN11036_c0_g1;TRINITY_DN11155_c0_g2;TRINITY_DN113174_c0_g5;TRINITY_DN11490_c7_g1;TRINITY_DN116245_c0_g1;TRINITY_DN11846_c0_g1;TRINITY_DN12478_c0_g1;TRINITY_DN12704_c0_g1;TRINITY_DN12704_c0_g2;TRINITY_DN12704_c1_g1…	K10839+K01456+K01456+K04079+K01456+K09490+K03283+K01456+K13993+K01456+K03283+K03283+K13993+K10666+K04079+K09490+K09490+K03283+K09490+K03283+K10666+K01456+K01456+K08057+K01456+K03283+K06689+K03283+K04079+K13993+K01456+K01456+K03283+K04079+K04079+K09503+K01456+K06689+K01456+K03283+K04374+K13993+K01456+K01456+K10956+K10950+K03283+K03283+K13993+K01456+K13993+K13993+K04374+K03283+K03283+K01456+K01456+…
17	Carbon metabolism	ko01200	121	967	1836	16489	TRINITY_DN101623_c0_g1;TRINITY_DN101_c0_g1;TRINITY_DN103093_c1_g1;TRINITY_DN103994_c0_g1;TRINITY_DN1040_c0_g3;TRINITY_DN10602_c0_g1;TRINITY_DN10706_c0_g1;TRINITY_DN10846_c0_g1;TRINITY_DN11073_c0_g1;TRINITY_DN11186_c0_g1;TRINITY_DN113587_c0_g2;TRINITY_DN11436_c1_g2;TRINITY_DN11564_c0_g1;TRINITY_DN11598_c0_g1;TRINITY_DN116476_c0_g1;TRINITY_DN11760_c0_g1;TRINITY_DN11772_c0_g1;TRINITY_DN119261_c0_g2;…	K00026+K00605+K01602+K05605+K00121+K00134+K01783+K00615+K00844+K00855+K01602+K01647+K00640+K00036+K00281+K15919+K11517+K00297+K01057+K01834+K01681+K01057+K14272+K00948+K01834+K01602+K00026+K00162+K15919+K03841+K00134+K00927+K01602+K14272+K00382+K00121+K05605+K15633+K03841+K00831+K01689+K00029+K00297+K01602+K01807+K15893+K15633+K00232+K00600+K03781+K00600+K00600+K05298+K00830+K01623+K00855+K00058+…
18	ABC transporters	ko02010	35	244	1836	16489	TRINITY_DN102287_c1_g1;TRINITY_DN111373_c0_g1;TRINITY_DN11162_c0_g1;TRINITY_DN1303_c0_g1;TRINITY_DN13960_c0_g1;TRINITY_DN14970_c0_g1;TRINITY_DN18112_c0_g1;TRINITY_DN1825_c0_g1;TRINITY_DN20301_c0_g1;TRINITY_DN2223_c3_g1;TRINITY_DN23448_c0_g1;TRINITY_DN24412_c0_g1;TRINITY_DN30467_c0_g1;TRINITY_DN3264_c0_g1;TRINITY_DN33662_c0_g1;TRINITY_DN337_c0_g1;TRINITY_DN3486_c0_g1;TRINITY_DN39187_c0_g1;TRINITY_…	K05666+K08712+K05665+K05658+K08712+K08712+K05681+K08712+K08712+K05666+K08712+K05666+K05666+K05658+K05681+K08712+K05666+K05666+K05666+K05681+K05658+K08712+K05666+K05666+K05666+K05666+K05658+K05658+K05665+K08712+K05658+K08712+K08712+K05658+K05666
19	Starch and sucrose metabolism	ko00500	57	559	1836	16489	TRINITY_DN10207_c0_g1;TRINITY_DN102749_c0_g1;TRINITY_DN11073_c0_g1;TRINITY_DN11310_c0_g1;TRINITY_DN11792_c0_g1;TRINITY_DN12254_c0_g1;TRINITY_DN12734_c0_g1;TRINITY_DN13280_c0_g1;TRINITY_DN13694_c0_g1;TRINITY_DN140_c0_g1;TRINITY_DN140_c2_g1;TRINITY_DN15668_c0_g1;TRINITY_DN16139_c0_g1;TRINITY_DN16505_c0_g1;TRINITY_DN16620_c0_g1;TRINITY_DN16844_c0_g1;TRINITY_DN1763_c0_g2;TRINITY_DN19740_c0_g1;TRINITY…	K19891+K05350+K00844+K01179+K00695+K01188+K05349+K19892+K01176+K19891+K19891+K01179+K05349+K01188+K16055+K19891+K19892+K01188+K01188+K19892+K00703+K01188+K01188+K19891+K19892+K00703+K01176+K05349+K00703+K01188+K00750+K19891+K19891+K01193+K01179+K01188+K01087+K05349+K19893+K19891+K01188+K05349+K01177+K19891+K01193+K01176+K19893+K01810+K19891+K19891+K05350+K00696+K05350+K01194+K19891+K01513+K00695
20	Phagosome	ko04145	10	271	1836	16489	TRINITY_DN14223_c0_g1;TRINITY_DN1484_c0_g1;TRINITY_DN17040_c0_g2;TRINITY_DN17203_c0_g1;TRINITY_DN1942_c0_g1;TRINITY_DN2113_c0_g1;TRINITY_DN2640_c0_g2;TRINITY_DN65422_c0_g1;TRINITY_DN7765_c4_g1;TRINITY_DN8390_c1_g1	K08057+K07375+K00921+K07375+K07375+K02152+K10956+K00921+K07375+K04392
21	Tryptophan metabolism	ko00380	24	149	1836	16489	TRINITY_DN1057_c0_g2;TRINITY_DN13454_c0_g1;TRINITY_DN14773_c0_g1;TRINITY_DN16096_c0_g1;TRINITY_DN1792_c4_g1;TRINITY_DN1825_c2_g1;TRINITY_DN18921_c0_g2;TRINITY_DN1933_c1_g1;TRINITY_DN27948_c0_g1;TRINITY_DN2857_c0_g1;TRINITY_DN29058_c0_g1;TRINITY_DN3428_c0_g1;TRINITY_DN3698_c0_g1;TRINITY_DN3698_c0_g2;TRINITY_DN421_c0_g1;TRINITY_DN52283_c0_g1;TRINITY_DN5467_c0_g1;TRINITY_DN56710_c0_g1;TRINITY_DN5778…	K22588+K23947+K22450+K22588+K11820+K01426+K00382+K01426+K03781+K23947+K22450+K14085+K16903+K16903+K00128+K23947+K22588+K22588+K00128+K00837+K01593+K00837+K11820+K23947
22	Benzoxazinoid biosynthesis	ko00402	3	38	1836	16489	TRINITY_DN12973_c0_g1;TRINITY_DN24799_c0_g1;TRINITY_DN85406_c0_g1	K13229+K13229+K13229
23	Betalain biosynthesis	ko00965	4	28	1836	16489	TRINITY_DN115413_c1_g1;TRINITY_DN4971_c0_g1;TRINITY_DN7225_c0_g1;TRINITY_DN9921_c1_g1	K15777+K15777+K01593+K15777
24	Zeatin biosynthesis	ko00908	29	127	1836	16489	TRINITY_DN106972_c0_g1;TRINITY_DN12250_c1_g1;TRINITY_DN13873_c0_g1;TRINITY_DN15239_c0_g1;TRINITY_DN1526_c6_g1;TRINITY_DN16513_c0_g1;TRINITY_DN17195_c0_g1;TRINITY_DN17195_c1_g1;TRINITY_DN17949_c0_g1;TRINITY_DN19696_c0_g1;TRINITY_DN21802_c1_g1;TRINITY_DN22249_c0_g1;TRINITY_DN2414_c0_g1;TRINITY_DN35939_c0_g1;TRINITY_DN35939_c0_g2;TRINITY_DN3849_c0_g1;TRINITY_DN38531_c0_g1;TRINITY_DN40233_c0_g1;TRINI…	K00279+K23452+K23452+K13496+K13496+K23452+K13495+K13495+K13496+K10760+K13493+K13495+K13493+K13495+K13495+K00279+K13496+K13496+K13496+K13495+K13496+K13495+K13496+K13495+K13496+K13496+K23452+K10760+K23452
25	Fatty acid degradation	ko00071	15	175	1836	16489	TRINITY_DN1040_c0_g3;TRINITY_DN12717_c0_g1;TRINITY_DN19025_c0_g1;TRINITY_DN20004_c0_g2;TRINITY_DN20594_c0_g1;TRINITY_DN2596_c0_g1;TRINITY_DN3428_c0_g1;TRINITY_DN421_c0_g1;TRINITY_DN43597_c0_g1;TRINITY_DN5748_c0_g1;TRINITY_DN5778_c0_g1;TRINITY_DN6544_c0_g1;TRINITY_DN7978_c0_g1;TRINITY_DN82707_c0_g1;TRINITY_DN87322_c0_g1	K00121+K00001+K00121+K18857+K01897+K00232+K14085+K00128+K00232+K00232+K00128+K07513+K00121+K00121+K20495
26	Fatty acid metabolism	ko01212	14	201	1836	16489	TRINITY_DN11243_c0_g1;TRINITY_DN12664_c0_g1;TRINITY_DN14626_c0_g1;TRINITY_DN16145_c0_g1;TRINITY_DN20594_c0_g1;TRINITY_DN2596_c0_g1;TRINITY_DN3185_c0_g1;TRINITY_DN4011_c0_g2;TRINITY_DN4276_c0_g1;TRINITY_DN43597_c0_g1;TRINITY_DN5414_c0_g1;TRINITY_DN5748_c0_g1;TRINITY_DN6336_c0_g2;TRINITY_DN6544_c0_g1	K00059+K18660+K00208+K09458+K01897+K00232+K10256+K11262+K10251+K00232+K10251+K00232+K00059+K07513
27	Homologous recombination	ko03440	11	139	1836	16489	TRINITY_DN11906_c0_g1;TRINITY_DN12596_c0_g1;TRINITY_DN1669_c0_g1;TRINITY_DN20106_c0_g1;TRINITY_DN20414_c0_g1;TRINITY_DN37469_c0_g1;TRINITY_DN46008_c0_g1;TRINITY_DN5191_c0_g1;TRINITY_DN61736_c0_g1;TRINITY_DN7342_c0_g1;TRINITY_DN9724_c0_g1	K12173+K10728+K07466+K12173+K12173+K12173+K03165+K12173+K12173+K12173+K12173
28	Ribosome biogenesis in eukaryotes	ko03008	16	286	1836	16489	TRINITY_DN10559_c0_g1;TRINITY_DN11341_c0_g1;TRINITY_DN12723_c0_g1;TRINITY_DN14279_c0_g1;TRINITY_DN20405_c0_g1;TRINITY_DN21367_c0_g1;TRINITY_DN236_c0_g1;TRINITY_DN25684_c0_g1;TRINITY_DN3505_c1_g1;TRINITY_DN3531_c0_g1;TRINITY_DN3531_c1_g1;TRINITY_DN5629_c0_g1;TRINITY_DN60302_c0_g1;TRINITY_DN6103_c0_g1;TRINITY_DN6747_c0_g1;TRINITY_DN9567_c0_g1	K07936+K14290+K14558+K03097+K03097+K14558+K11883+K12619+K14558+K07936+K07936+K07936+K07936+K03097+K14571+K07936
29	Glyoxylate and dicarboxylate metabolism	ko00630	53	311	1836	16489	TRINITY_DN101623_c0_g1;TRINITY_DN101_c0_g1;TRINITY_DN103093_c1_g1;TRINITY_DN113587_c0_g2;TRINITY_DN11436_c1_g2;TRINITY_DN116476_c0_g1;TRINITY_DN11760_c0_g1;TRINITY_DN11772_c0_g1;TRINITY_DN11977_c0_g1;TRINITY_DN12916_c0_g1;TRINITY_DN13270_c1_g1;TRINITY_DN1493_c3_g1;TRINITY_DN15078_c0_g1;TRINITY_DN151_c0_g1;TRINITY_DN16154_c0_g1;TRINITY_DN17872_c0_g1;TRINITY_DN18868_c0_g1;TRINITY_DN18921_c0_g2;TRIN…	K00026+K00605+K01602+K01602+K01647+K00281+K15919+K11517+K22133+K01681+K14272+K01602+K00026+K15919+K22133+K01602+K14272+K00382+K01602+K15893+K00600+K03781+K00600+K00600+K01915+K00830+K14272+K00830+K00830+K00830+K15893+K00600+K01602+K15919+K00284+K01602+K11517+K22133+K02437+K02437+K22133+K01602+K01602+K22133+K00122+K11517+K11517+K15919+K01913+K00600+K00284+K15893+K01602
30	Cysteine and methionine metabolism	ko00270	52	306	1836	16489	TRINITY_DN10064_c0_g1;TRINITY_DN1013_c0_g1;TRINITY_DN101623_c0_g1;TRINITY_DN104204_c0_g1;TRINITY_DN1111_c0_g1;TRINITY_DN11564_c0_g1;TRINITY_DN11958_c0_g1;TRINITY_DN12571_c0_g1;TRINITY_DN13631_c0_g1;TRINITY_DN14952_c0_g1;TRINITY_DN15078_c0_g1;TRINITY_DN15624_c0_g1;TRINITY_DN1691_c0_g1;TRINITY_DN17211_c0_g1;TRINITY_DN17219_c0_g1;TRINITY_DN18936_c0_g1;TRINITY_DN19638_c0_g1;TRINITY_DN19917_c0_g1;TRIN…	K01761+K05933+K00026+K00815+K00549+K00640+K00797+K00826+K23977+K08967+K00026+K05933+K00016+K00827+K00815+K01919+K01251+K00831+K00549+K01251+K00815+K01251+K20772+K00815+K00815+K01251+K00058+K00549+K01611+K01251+K00549+K00549+K00789+K00789+K00837+K00815+K00837+K01251+K00827+K00827+K00789+K00558+K13034+K05933+K00789+K00789+K00549+K00815+K00815+K00815+K00815+K00789
31	Glycerolipid metabolism	ko00561	30	262	1836	16489	TRINITY_DN10629_c0_g1;TRINITY_DN10629_c0_g4;TRINITY_DN11476_c0_g1;TRINITY_DN11573_c0_g1;TRINITY_DN11600_c0_g1;TRINITY_DN11733_c0_g1;TRINITY_DN1243_c1_g1;TRINITY_DN12967_c0_g1;TRINITY_DN13706_c0_g1;TRINITY_DN16058_c0_g1;TRINITY_DN16878_c0_g1;TRINITY_DN17916_c0_g1;TRINITY_DN1800_c0_g1;TRINITY_DN20356_c0_g1;TRINITY_DN20705_c0_g1;TRINITY_DN26778_c0_g1;TRINITY_DN3428_c0_g1;TRINITY_DN4020_c0_g1;TRINITY…	K18693+K18693+K22849+K00002+K01054+K00901+K21362+K00679+K00679+K00679+K21362+K00679+K00901+K00679+K00679+K00901+K14085+K21362+K00128+K00679+K00679+K07407+K00128+K07407+K07407+K00901+K00679+K00901+K07407+K13508
32	Glucosinolate biosynthesis	ko00966	5	29	1836	16489	TRINITY_DN12571_c0_g1;TRINITY_DN1792_c4_g1;TRINITY_DN2912_c1_g1;TRINITY_DN41381_c0_g1;TRINITY_DN8536_c3_g1	K00826+K11820+K01703+K12153+K11820
33	mRNA surveillance pathway	ko03015	5	341	1836	16489	TRINITY_DN11682_c0_g1;TRINITY_DN12790_c0_g1;TRINITY_DN1429_c1_g1;TRINITY_DN37261_c0_g1;TRINITY_DN6232_c0_g2	K13126+K13126+K14399+K11584+K11584
34	Indole alkaloid biosynthesis	ko00901	3	9	1836	16489	TRINITY_DN11033_c0_g1;TRINITY_DN3647_c0_g1;TRINITY_DN7225_c0_g1	K01757+K01757+K01593
35	Brassinosteroid biosynthesis	ko00905	3	38	1836	16489	TRINITY_DN19206_c0_g1;TRINITY_DN81780_c0_g1;TRINITY_DN9736_c0_g1	K15639+K20623+K20623
36	Limonene and pinene degradation	ko00903	2	39	1836	16489	TRINITY_DN421_c0_g1;TRINITY_DN5778_c0_g1	K00128+K00128
37	Pyrimidine metabolism	ko00240	11	177	1836	16489	TRINITY_DN14346_c0_g1;TRINITY_DN2294_c0_g1;TRINITY_DN25211_c0_g1;TRINITY_DN2687_c0_g1;TRINITY_DN3660_c0_g2;TRINITY_DN44518_c0_g1;TRINITY_DN5998_c0_g1;TRINITY_DN6581_c0_g1;TRINITY_DN79081_c0_g1;TRINITY_DN82238_c0_g1;TRINITY_DN9818_c0_g1	K10807+K13421+K10808+K14641+K14641+K00940+K03787+K01510+K14641+K01520+K01513
38	Aminoacyl-tRNA biosynthesis	ko00970	16	287	1836	16489	TRINITY_DN10733_c0_g1;TRINITY_DN1328_c0_g1;TRINITY_DN14903_c0_g3;TRINITY_DN16474_c0_g1;TRINITY_DN2048_c1_g1;TRINITY_DN2048_c3_g1;TRINITY_DN26149_c0_g1;TRINITY_DN28259_c0_g1;TRINITY_DN28461_c0_g1;TRINITY_DN3178_c0_g2;TRINITY_DN3778_c0_g1;TRINITY_DN5522_c8_g1;TRINITY_DN588_c0_g1;TRINITY_DN64582_c0_g1;TRINITY_DN7446_c0_g1;TRINITY_DN74563_c0_g2	K01870+K01870+K01870+K22503+K22503+K22503+K22503+K02434+K01893+K01870+K01870+K22503+K01870+K01873+K02433+K01870
39	RNA polymerase	ko03020	6	98	1836	16489	TRINITY_DN12197_c0_g1;TRINITY_DN12751_c0_g2;TRINITY_DN1717_c0_g2;TRINITY_DN7457_c1_g1;TRINITY_DN936_c1_g1;TRINITY_DN9558_c0_g1	K03019+K03046+K03018+K03006+K03006+K03006
40	Vitamin B6 metabolism	ko00750	3	33	1836	16489	TRINITY_DN19917_c0_g1;TRINITY_DN5821_c0_g1;TRINITY_DN981_c0_g1	K00831+K13248+K05275
41	Proteasome	ko03050	3	122	1836	16489	TRINITY_DN5660_c0_g1;TRINITY_DN5660_c0_g2;TRINITY_DN9459_c0_g1	K02725+K02725+K03029
42	RNA transport	ko03013	16	566	1836	16489	TRINITY_DN10559_c0_g1;TRINITY_DN11341_c0_g1;TRINITY_DN11682_c0_g1;TRINITY_DN11698_c0_g1;TRINITY_DN12631_c1_g1;TRINITY_DN12790_c0_g1;TRINITY_DN29191_c0_g1;TRINITY_DN31309_c0_g1;TRINITY_DN32088_c0_g1;TRINITY_DN3531_c0_g1;TRINITY_DN3531_c1_g1;TRINITY_DN4946_c0_g1;TRINITY_DN5629_c0_g1;TRINITY_DN60302_c0_g1;TRINITY_DN6463_c0_g1;TRINITY_DN9567_c0_g1	K07936+K14290+K13126+K03231+K03231+K13126+K03239+K14292+K03231+K07936+K07936+K14292+K07936+K07936+K03260+K07936
43	Endocytosis	ko04144	52	621	1836	16489	TRINITY_DN103675_c0_g1;TRINITY_DN10730_c0_g1;TRINITY_DN10818_c0_g2;TRINITY_DN11068_c0_g1;TRINITY_DN113174_c0_g5;TRINITY_DN11490_c7_g1;TRINITY_DN12704_c1_g1;TRINITY_DN12704_c3_g1;TRINITY_DN12837_c0_g1;TRINITY_DN14596_c0_g1;TRINITY_DN1462_c0_g1;TRINITY_DN1469_c1_g1;TRINITY_DN14756_c0_g1;TRINITY_DN15094_c0_g1;TRINITY_DN1547_c0_g1;TRINITY_DN16653_c0_g1;TRINITY_DN19802_c0_g1;TRINITY_DN20331_c0_g1;TRIN…	K19476+K19476+K03283+K19476+K03283+K03283+K03283+K03283+K12200+K04646+K12486+K03283+K19366+K03283+K19366+K03283+K03283+K12200+K19476+K19476+K12486+K03283+K03283+K18443+K18443+K19476+K07904+K03283+K03283+K03283+K12472+K19476+K03283+K03283+K03283+K07904+K07904+K01528+K18443+K12472+K00889+K03283+K03283+K03283+K03283+K03283+K01528+K12183+K12189+K03283+K03283+K19476
44	Thiamine metabolism	ko00730	6	81	1836	16489	TRINITY_DN1926_c1_g1;TRINITY_DN26567_c0_g1;TRINITY_DN2851_c0_g1;TRINITY_DN3628_c0_g1;TRINITY_DN3636_c0_g1;TRINITY_DN53156_c0_g1	K01662+K00939+K00939+K22911+K03147+K03146
45	Phenylalanine metabolism	ko00360	31	123	1836	16489	TRINITY_DN104204_c0_g1;TRINITY_DN11960_c0_g1;TRINITY_DN12765_c0_g1;TRINITY_DN13529_c0_g1;TRINITY_DN16494_c0_g1;TRINITY_DN17219_c0_g1;TRINITY_DN17479_c0_g1;TRINITY_DN1825_c2_g1;TRINITY_DN1933_c1_g1;TRINITY_DN2073_c0_g1;TRINITY_DN24480_c0_g1;TRINITY_DN28205_c0_g1;TRINITY_DN31592_c0_g1;TRINITY_DN35165_c0_g1;TRINITY_DN3705_c0_g1;TRINITY_DN3841_c0_g1;TRINITY_DN39325_c0_g2;TRINITY_DN4106_c0_g1;TRINITY_…	K00815+K10775+K10775+K10775+K15849+K00815+K10775+K01426+K01426+K10775+K00815+K10775+K00815+K10775+K00815+K07253+K10775+K18606+K10775+K10775+K10775+K18606+K18606+K00815+K01593+K00276+K10775+K00815+K00815+K00815+K00815
46	Glycosphingolipid biosynthesis - lacto and neolacto series	ko00601	1	3	1836	16489	TRINITY_DN12155_c0_g2	K01988
47	Glycosaminoglycan degradation	ko00531	12	136	1836	16489	TRINITY_DN10345_c0_g1;TRINITY_DN10550_c0_g1;TRINITY_DN14604_c2_g1;TRINITY_DN14604_c2_g2;TRINITY_DN23408_c0_g1;TRINITY_DN23570_c0_g1;TRINITY_DN3870_c0_g1;TRINITY_DN4591_c0_g2;TRINITY_DN4738_c0_g2;TRINITY_DN4911_c1_g3;TRINITY_DN7490_c0_g1;TRINITY_DN7559_c0_g1	K12309+K12309+K12309+K12309+K12309+K12373+K10532+K12373+K12309+K12309+K07964+K12309
48	Galactose metabolism	ko00052	44	338	1836	16489	TRINITY_DN10345_c0_g1;TRINITY_DN10550_c0_g1;TRINITY_DN1090_c1_g1;TRINITY_DN11073_c0_g1;TRINITY_DN11330_c0_g1;TRINITY_DN11474_c0_g1;TRINITY_DN1174_c0_g2;TRINITY_DN11851_c0_g1;TRINITY_DN13312_c0_g1;TRINITY_DN14143_c0_g1;TRINITY_DN14604_c2_g1;TRINITY_DN14604_c2_g2;TRINITY_DN1497_c0_g1;TRINITY_DN15_c2_g1;TRINITY_DN16761_c0_g1;TRINITY_DN19873_c0_g1;TRINITY_DN2079_c0_g1;TRINITY_DN23336_c0_g1;TRINITY_DN…	K12309+K12309+K06617+K00844+K18819+K06617+K06617+K18819+K06611+K06617+K12309+K12309+K06617+K12447+K06617+K06611+K06617+K06611+K12309+K06617+K12447+K06617+K06617+K06617+K06611+K12447+K18819+K06617+K12309+K01193+K12309+K07407+K00850+K01193+K18819+K00850+K12309+K06617+K07407+K00850+K07407+K12447+K00850+K07407
49	Monobactam biosynthesis	ko00261	2	26	1836	16489	TRINITY_DN102854_c0_g1;TRINITY_DN1690_c1_g1	K13811+K13811
50	2-Oxocarboxylic acid metabolism	ko01210	14	158	1836	16489	TRINITY_DN11104_c0_g1;TRINITY_DN11436_c1_g2;TRINITY_DN12571_c0_g1;TRINITY_DN12916_c0_g1;TRINITY_DN13270_c1_g1;TRINITY_DN1792_c4_g1;TRINITY_DN18868_c0_g1;TRINITY_DN2912_c1_g1;TRINITY_DN3334_c0_g1;TRINITY_DN37629_c0_g1;TRINITY_DN41381_c0_g1;TRINITY_DN8536_c3_g1;TRINITY_DN8764_c0_g1;TRINITY_DN9576_c0_g1	K01649+K01647+K00826+K01681+K14272+K11820+K14272+K01703+K01652+K14272+K12153+K11820+K00031+K01653
51	Monoterpenoid biosynthesis	ko00902	28	73	1836	16489	TRINITY_DN10112_c0_g1;TRINITY_DN118959_c0_g1;TRINITY_DN12421_c0_g1;TRINITY_DN13732_c0_g1;TRINITY_DN14738_c1_g1;TRINITY_DN16501_c0_g1;TRINITY_DN1840_c0_g1;TRINITY_DN19085_c0_g1;TRINITY_DN20649_c0_g1;TRINITY_DN22232_c0_g1;TRINITY_DN2329_c0_g1;TRINITY_DN27266_c0_g1;TRINITY_DN274_c1_g1;TRINITY_DN28713_c1_g1;TRINITY_DN28821_c0_g1;TRINITY_DN28821_c1_g1;TRINITY_DN32509_c0_g1;TRINITY_DN35656_c0_g1;TRINIT…	K21925+K15095+K23810+K15095+K23810+K15095+K23232+K07385+K18108+K18108+K18108+K15095+K23232+K21925+K15095+K15095+K23810+K15095+K18108+K23810+K15095+K18108+K18108+K15095+K23232+K15095+K15095+K15095
52	SNARE interactions in vesicular transport	ko04130	1	66	1836	16489	TRINITY_DN7531_c0_g1	K08486
53	Propanoate metabolism	ko00640	9	135	1836	16489	TRINITY_DN103994_c0_g1;TRINITY_DN1691_c0_g1;TRINITY_DN18921_c0_g2;TRINITY_DN190_c4_g1;TRINITY_DN2596_c0_g1;TRINITY_DN4011_c0_g2;TRINITY_DN43597_c0_g1;TRINITY_DN50137_c0_g1;TRINITY_DN5748_c0_g1	K05605+K00016+K00382+K05605+K00232+K11262+K00232+K05605+K00232
54	Nitrogen metabolism	ko00910	21	120	1836	16489	TRINITY_DN10385_c0_g2;TRINITY_DN13199_c0_g1;TRINITY_DN23340_c0_g1;TRINITY_DN25154_c0_g1;TRINITY_DN32205_c0_g1;TRINITY_DN33183_c0_g1;TRINITY_DN4202_c0_g1;TRINITY_DN44561_c0_g1;TRINITY_DN44561_c2_g1;TRINITY_DN48459_c0_g1;TRINITY_DN5311_c4_g1;TRINITY_DN61072_c0_g1;TRINITY_DN610_c0_g1;TRINITY_DN8637_c0_g1;TRINITY_DN86769_c0_g1;TRINITY_DN8844_c0_g1;TRINITY_DN9019_c0_g1;TRINITY_DN91353_c0_g1;TRINITY_DN…	K01673+K01673+K02575+K02575+K01915+K01674+K00264+K01673+K01673+K01673+K00284+K01673+K01673+K00366+K01673+K01673+K01673+K01673+K00284+K02575+K01725
55	alpha-Linolenic acid metabolism	ko00592	45	166	1836	16489	TRINITY_DN11277_c0_g1;TRINITY_DN115988_c0_g2;TRINITY_DN13499_c0_g1;TRINITY_DN14037_c0_g1;TRINITY_DN15386_c0_g1;TRINITY_DN15967_c0_g1;TRINITY_DN16892_c0_g1;TRINITY_DN1764_c1_g1;TRINITY_DN18067_c0_g1;TRINITY_DN1850_c0_g1;TRINITY_DN1864_c0_g1;TRINITY_DN1912_c0_g1;TRINITY_DN20004_c0_g2;TRINITY_DN23889_c0_g1;TRINITY_DN2444_c0_g1;TRINITY_DN2596_c0_g1;TRINITY_DN2713_c0_g1;TRINITY_DN28368_c0_g1;TRINITY_D…	K10528+K00224+K05894+K16818+K16818+K08241+K16818+K00224+K05894+K05894+K10526+K16818+K18857+K00454+K16818+K00232+K10525+K00454+K16818+K08241+K00454+K10526+K10529+K00232+K08241+K00454+K10526+K00454+K22389+K10525+K00454+K00232+K05894+K00454+K07513+K00454+K10526+K05894+K10526+K01723+K00454+K05894+K16818+K01723+K10526
56	beta-Alanine metabolism	ko00410	13	161	1836	16489	TRINITY_DN103994_c0_g1;TRINITY_DN190_c4_g1;TRINITY_DN2596_c0_g1;TRINITY_DN3062_c1_g2;TRINITY_DN3428_c0_g1;TRINITY_DN421_c0_g1;TRINITY_DN43597_c0_g1;TRINITY_DN50137_c0_g1;TRINITY_DN5748_c0_g1;TRINITY_DN5778_c0_g1;TRINITY_DN5949_c0_g2;TRINITY_DN646_c0_g1;TRINITY_DN774_c2_g1	K05605+K05605+K00232+K17839+K14085+K00128+K00232+K05605+K00232+K00128+K01580+K17839+K00276
57	Porphyrin and chlorophyll metabolism	ko00860	14	162	1836	16489	TRINITY_DN11585_c0_g2;TRINITY_DN13373_c0_g1;TRINITY_DN13466_c0_g1;TRINITY_DN2396_c0_g1;TRINITY_DN24043_c0_g1;TRINITY_DN2579_c0_g1;TRINITY_DN2764_c0_g1;TRINITY_DN3751_c0_g1;TRINITY_DN39889_c0_g1;TRINITY_DN4052_c0_g2;TRINITY_DN6781_c0_g1;TRINITY_DN7644_c0_g1;TRINITY_DN7838_c0_g1;TRINITY_DN8711_c0_g1	K02492+K02492+K13071+K19073+K01845+K22013+K03428+K02303+K00218+K01772+K00218+K22013+K22013+K03404
58	MAPK signaling pathway - plant	ko04016	179	960	1836	16489	TRINITY_DN10117_c0_g1;TRINITY_DN1020_c2_g1;TRINITY_DN10223_c0_g1;TRINITY_DN10225_c0_g1;TRINITY_DN10275_c0_g1;TRINITY_DN10288_c0_g1;TRINITY_DN10698_c0_g1;TRINITY_DN11038_c0_g3;TRINITY_DN11197_c0_g1;TRINITY_DN1131_c0_g1;TRINITY_DN115831_c0_g1;TRINITY_DN11632_c0_g1;TRINITY_DN11791_c1_g1;TRINITY_DN122_c0_g1;TRINITY_DN12318_c0_g1;TRINITY_DN1253_c0_g1;TRINITY_DN12936_c0_g1;TRINITY_DN12993_c1_g1;TRINITY…	K14515+K20718+K20716+K13422+K13424+K14516+K20718+K13420+K13414+K13422+K13420+K20600+K13416+K13416+K13420+K20600+K13420+K13420+K14509+K13420+K13420+K20718+K17686+K13420+K13420+K13420+K13416+K13420+K13420+K13424+K13424+K20717+K13420+K13420+K13420+K13420+K13420+K13420+K13420+K20600+K17686+K20718+K20718+K13425+K13416+K20718+K13420+K13420+K13420+K17686+K13416+K13420+K13420+K13424+K13416+K20557+K14497+…
59	Terpenoid backbone biosynthesis	ko00900	12	161	1836	16489	TRINITY_DN100641_c0_g1;TRINITY_DN101049_c0_g1;TRINITY_DN17592_c0_g1;TRINITY_DN18912_c0_g1;TRINITY_DN1926_c1_g1;TRINITY_DN22622_c0_g1;TRINITY_DN24941_c0_g1;TRINITY_DN2780_c0_g1;TRINITY_DN31463_c0_g2;TRINITY_DN37805_c0_g1;TRINITY_DN60616_c0_g1;TRINITY_DN9792_c0_g1	K12742+K00021+K03527+K00021+K01662+K00021+K13789+K13789+K03527+K11778+K12742+K00021
60	Biosynthesis of amino acids	ko01230	104	728	1836	16489	TRINITY_DN10602_c0_g1;TRINITY_DN10706_c0_g1;TRINITY_DN10846_c0_g1;TRINITY_DN11104_c0_g1;TRINITY_DN1111_c0_g1;TRINITY_DN113948_c0_g1;TRINITY_DN11436_c1_g2;TRINITY_DN115239_c0_g1;TRINITY_DN11564_c0_g1;TRINITY_DN12486_c0_g1;TRINITY_DN12571_c0_g1;TRINITY_DN12576_c0_g1;TRINITY_DN12916_c0_g1;TRINITY_DN13270_c1_g1;TRINITY_DN1370_c0_g1;TRINITY_DN14101_c0_g2;TRINITY_DN14363_c0_g1;TRINITY_DN14577_c0_g1;TRI…	K00134+K01783+K00615+K01649+K00549+K01735+K01647+K01736+K00640+K01834+K00826+K01657+K01681+K14272+K00948+K01736+K01834+K14152+K01735+K05359+K00134+K15227+K15849+K13832+K00927+K01626+K01850+K14272+K15633+K01735+K00831+K00891+K00549+K01689+K01696+K01626+K01807+K15633+K01736+K00600+K01703+K00600+K00600+K13832+K01626+K01915+K05359+K01652+K10206+K01623+K00058+K14272+K00549+K01623+K00264+K00927+K01620+…
61	Peroxisome	ko04146	22	295	1836	16489	TRINITY_DN107_c0_g1;TRINITY_DN11772_c0_g1;TRINITY_DN13687_c0_g1;TRINITY_DN16370_c0_g1;TRINITY_DN17055_c0_g1;TRINITY_DN20594_c0_g1;TRINITY_DN23557_c0_g1;TRINITY_DN25774_c0_g1;TRINITY_DN2596_c0_g1;TRINITY_DN27948_c0_g1;TRINITY_DN3447_c2_g1;TRINITY_DN39459_c0_g1;TRINITY_DN43597_c0_g1;TRINITY_DN4433_c1_g1;TRINITY_DN47179_c0_g1;TRINITY_DN5748_c0_g1;TRINITY_DN59069_c0_g1;TRINITY_DN6072_c0_g1;TRINITY_DN…	K13354+K11517+K01640+K13354+K13237+K01897+K04565+K12663+K00232+K03781+K00830+K00830+K00232+K00830+K00830+K00232+K11517+K13356+K07513+K11517+K11517+K00031
62	Purine metabolism	ko00230	24	299	1836	16489	TRINITY_DN102854_c0_g1;TRINITY_DN10492_c0_g1;TRINITY_DN1370_c0_g1;TRINITY_DN14346_c0_g1;TRINITY_DN1690_c1_g1;TRINITY_DN18164_c0_g1;TRINITY_DN22225_c0_g1;TRINITY_DN25211_c0_g1;TRINITY_DN26567_c0_g1;TRINITY_DN2687_c0_g1;TRINITY_DN2851_c0_g1;TRINITY_DN3660_c0_g2;TRINITY_DN37707_c0_g1;TRINITY_DN43141_c0_g1;TRINITY_DN44518_c0_g1;TRINITY_DN519_c1_g1;TRINITY_DN5998_c0_g1;TRINITY_DN6350_c0_g1;TRINITY_DN6…	K13811+K00856+K00948+K10807+K13811+K00860+K00759+K10808+K00939+K14641+K00939+K14641+K01490+K00951+K00940+K00759+K03787+K00860+K01510+K00873+K00942+K14641+K00873+K01513
63	Autophagy - other	ko04136	1	112	1836	16489	TRINITY_DN46473_c0_g1	K17906
64	Pyruvate metabolism	ko00620	20	321	1836	16489	TRINITY_DN101623_c0_g1;TRINITY_DN11104_c0_g1;TRINITY_DN15078_c0_g1;TRINITY_DN15188_c0_g1;TRINITY_DN1691_c0_g1;TRINITY_DN18921_c0_g2;TRINITY_DN21728_c0_g1;TRINITY_DN3428_c0_g1;TRINITY_DN4011_c0_g2;TRINITY_DN421_c0_g1;TRINITY_DN5093_c0_g1;TRINITY_DN5778_c0_g1;TRINITY_DN69319_c0_g1;TRINITY_DN732_c1_g1;TRINITY_DN76942_c0_g1;TRINITY_DN8616_c1_g1;TRINITY_DN8941_c1_g2;TRINITY_DN8994_c0_g1;TRINITY_DN9171…	K00026+K01649+K00026+K00162+K00016+K00382+K00029+K14085+K11262+K00128+K01610+K00128+K01759+K00873+K00161+K01913+K00028+K00873+K01595+K01595
65	Steroid biosynthesis	ko00100	6	72	1836	16489	TRINITY_DN11584_c0_g1;TRINITY_DN11907_c0_g1;TRINITY_DN1423_c7_g1;TRINITY_DN15516_c0_g1;TRINITY_DN4225_c1_g1;TRINITY_DN53720_c0_g1	K01052+K00801+K00511+K00511+K14424+K14424
66	Ascorbate and aldarate metabolism	ko00053	22	198	1836	16489	TRINITY_DN15_c2_g1;TRINITY_DN16278_c0_g1;TRINITY_DN16895_c0_g1;TRINITY_DN1749_c0_g1;TRINITY_DN18330_c0_g1;TRINITY_DN22355_c0_g1;TRINITY_DN24082_c1_g1;TRINITY_DN3200_c0_g3;TRINITY_DN3428_c0_g1;TRINITY_DN3984_c0_g1;TRINITY_DN421_c0_g1;TRINITY_DN435_c0_g2;TRINITY_DN50614_c0_g1;TRINITY_DN5778_c0_g1;TRINITY_DN5982_c0_g1;TRINITY_DN6406_c2_g1;TRINITY_DN6971_c0_g1;TRINITY_DN754_c0_g1;TRINITY_DN75657_c0_g…	K12447+K21888+K08232+K00423+K19642+K00469+K12447+K00423+K14085+K21888+K00128+K12447+K00423+K00128+K00423+K00469+K00434+K00423+K14190+K00469+K12447+K00423
67	Ribosome	ko03010	18	632	1836	16489	TRINITY_DN10267_c1_g1;TRINITY_DN109543_c0_g1;TRINITY_DN12052_c1_g2;TRINITY_DN12473_c0_g1;TRINITY_DN12702_c0_g1;TRINITY_DN16255_c0_g1;TRINITY_DN18418_c0_g1;TRINITY_DN19084_c0_g1;TRINITY_DN21659_c0_g1;TRINITY_DN22432_c0_g1;TRINITY_DN23812_c0_g1;TRINITY_DN26108_c0_g1;TRINITY_DN28502_c0_g1;TRINITY_DN3715_c0_g1;TRINITY_DN3793_c0_g1;TRINITY_DN47077_c0_g1;TRINITY_DN5527_c1_g1;TRINITY_DN750_c1_g2	K02863+K02927+K02989+K02879+K02988+K02995+K02925+K02961+K02915+K02863+K02987+K02866+K02866+K02888+K02952+K02993+K02952+K02952
68	Protein export	ko03060	9	116	1836	16489	TRINITY_DN10813_c0_g1;TRINITY_DN12704_c0_g1;TRINITY_DN12704_c0_g2;TRINITY_DN12704_c2_g1;TRINITY_DN2640_c0_g2;TRINITY_DN589_c0_g1;TRINITY_DN6772_c0_g1;TRINITY_DN85735_c0_g1;TRINITY_DN92759_c0_g1	K09490+K09490+K09490+K09490+K10956+K03110+K09648+K09490+K09490
69	Anthocyanin biosynthesis	ko00942	11	30	1836	16489	TRINITY_DN217_c0_g1;TRINITY_DN29221_c0_g1;TRINITY_DN32078_c0_g1;TRINITY_DN343_c0_g2;TRINITY_DN372_c0_g1;TRINITY_DN45701_c0_g1;TRINITY_DN4754_c0_g1;TRINITY_DN49859_c0_g1;TRINITY_DN69400_c0_g1;TRINITY_DN7310_c0_g1;TRINITY_DN8263_c0_g1	K21383+K21383+K21383+K12338+K12338+K21383+K21383+K21383+K21383+K12930+K21383
70	Taurine and hypotaurine metabolism	ko00430	2	19	1836	16489	TRINITY_DN5949_c0_g2;TRINITY_DN9388_c0_g1	K01580+K18592
71	Glycosphingolipid biosynthesis - ganglio series	ko00604	10	106	1836	16489	TRINITY_DN10345_c0_g1;TRINITY_DN10550_c0_g1;TRINITY_DN14604_c2_g1;TRINITY_DN14604_c2_g2;TRINITY_DN23408_c0_g1;TRINITY_DN23570_c0_g1;TRINITY_DN4591_c0_g2;TRINITY_DN4738_c0_g2;TRINITY_DN4911_c1_g3;TRINITY_DN7559_c0_g1	K12309+K12309+K12309+K12309+K12309+K12373+K12373+K12309+K12309+K12309
72	Synthesis and degradation of ketone bodies	ko00072	1	15	1836	16489	TRINITY_DN13687_c0_g1	K01640
73	Photosynthesis	ko00195	44	131	1836	16489	TRINITY_DN10456_c0_g1;TRINITY_DN1081_c0_g1;TRINITY_DN11385_c0_g1;TRINITY_DN11918_c0_g1;TRINITY_DN12005_c0_g1;TRINITY_DN122502_c0_g1;TRINITY_DN1320_c0_g1;TRINITY_DN13358_c0_g1;TRINITY_DN14063_c0_g1;TRINITY_DN14952_c1_g1;TRINITY_DN16452_c0_g1;TRINITY_DN16923_c0_g1;TRINITY_DN1924_c0_g1;TRINITY_DN19853_c0_g1;TRINITY_DN21065_c0_g1;TRINITY_DN2461_c0_g3;TRINITY_DN25081_c0_g1;TRINITY_DN28703_c0_g1;TRINIT…	K02638+K08905+K02641+K03541+K02689+K02639+K02701+K02699+K02113+K02690+K02694+K02695+K02692+K03542+K02716+K02698+K02695+K02693+K02705+K02717+K08901+K02639+K02639+K02108+K02634+K02639+K03541+K02716+K02716+K02639+K08901+K02699+K02113+K03541+K02639+K14332+K02113+K02716+K02641+K02693+K08901+K02639+K02639+K02698
74	Phosphonate and phosphinate metabolism	ko00440	1	19	1836	16489	TRINITY_DN3700_c1_g1	K00993
75	Flavonoid biosynthesis	ko00941	61	193	1836	16489	TRINITY_DN10136_c0_g1;TRINITY_DN10320_c0_g1;TRINITY_DN10822_c0_g1;TRINITY_DN11610_c2_g1;TRINITY_DN119553_c0_g1;TRINITY_DN122094_c0_g1;TRINITY_DN123113_c0_g1;TRINITY_DN12444_c0_g1;TRINITY_DN13705_c1_g1;TRINITY_DN13998_c0_g1;TRINITY_DN14812_c0_g1;TRINITY_DN14878_c0_g1;TRINITY_DN15023_c0_g1;TRINITY_DN15487_c0_g1;TRINITY_DN16080_c0_g1;TRINITY_DN16887_c0_g1;TRINITY_DN17750_c0_g1;TRINITY_DN1779_c0_g1;T…	K00588+K00487+K09754+K05277+K00660+K13065+K13065+K00660+K13065+K05278+K05278+K13065+K09754+K13065+K13065+K01859+K22845+K13082+K01859+K13065+K13065+K13065+K01859+K13065+K00660+K13080+K01859+K13082+K23179+K00487+K13065+K01859+K01859+K23179+K00487+K13065+K13065+K13065+K01859+K01859+K13065+K00475+K01859+K09754+K22845+K05280+K13065+K00588+K13065+K00660+K13080+K13065+K09754+K01859+K00487+K13080+K13065+…
76	Pentose phosphate pathway	ko00030	30	182	1836	16489	TRINITY_DN10429_c1_g1;TRINITY_DN10706_c0_g1;TRINITY_DN10846_c0_g1;TRINITY_DN11598_c0_g1;TRINITY_DN11959_c0_g1;TRINITY_DN12945_c0_g1;TRINITY_DN1370_c0_g1;TRINITY_DN1443_c0_g1;TRINITY_DN160_c0_g1;TRINITY_DN1963_c0_g1;TRINITY_DN2369_c0_g1;TRINITY_DN26280_c0_g1;TRINITY_DN3492_c0_g1;TRINITY_DN36100_c0_g1;TRINITY_DN39760_c0_g1;TRINITY_DN43365_c0_g1;TRINITY_DN4722_c0_g1;TRINITY_DN50259_c0_g1;TRINITY_DN5…	K00895+K01783+K00615+K00036+K01057+K01057+K00948+K00895+K03841+K03841+K01807+K00895+K00895+K01623+K01623+K00895+K01623+K00036+K01623+K00850+K00616+K01623+K00850+K01810+K00850+K01623+K01623+K00850+K00895+K00033
77	Butanoate metabolism	ko00650	5	67	1836	16489	TRINITY_DN13687_c0_g1;TRINITY_DN3334_c0_g1;TRINITY_DN5949_c0_g2;TRINITY_DN8616_c1_g1;TRINITY_DN9576_c0_g1	K01640+K01652+K01580+K01913+K01653
78	C5-Branched dibasic acid metabolism	ko00660	3	22	1836	16489	TRINITY_DN2912_c1_g1;TRINITY_DN3334_c0_g1;TRINITY_DN9576_c0_g1	K01703+K01652+K01653
79	Various types of N-glycan biosynthesis	ko00513	5	115	1836	16489	TRINITY_DN10215_c0_g1;TRINITY_DN1528_c0_g1;TRINITY_DN23570_c0_g1;TRINITY_DN4591_c0_g2;TRINITY_DN9146_c0_g1	K07441+K14413+K12373+K12373+K01230
80	Nicotinate and nicotinamide metabolism	ko00760	5	79	1836	16489	TRINITY_DN14206_c0_g1;TRINITY_DN44021_c0_g1;TRINITY_DN5998_c0_g1;TRINITY_DN727_c2_g1;TRINITY_DN9818_c0_g1	K18551+K00858+K03787+K03517+K01513
81	Arginine biosynthesis	ko00220	4	110	1836	16489	TRINITY_DN13270_c1_g1;TRINITY_DN18868_c0_g1;TRINITY_DN32205_c0_g1;TRINITY_DN37629_c0_g1	K14272+K14272+K01915+K14272
82	Glycosylphosphatidylinositol (GPI)-anchor biosynthesis	ko00563	6	91	1836	16489	TRINITY_DN10763_c0_g1;TRINITY_DN17547_c0_g1;TRINITY_DN2222_c0_g1;TRINITY_DN23981_c0_g1;TRINITY_DN2400_c0_g1;TRINITY_DN30918_c0_g1	K03860+K03860+K03860+K03860+K03860+K03860
83	Citrate cycle (TCA cycle)	ko00020	17	173	1836	16489	TRINITY_DN101623_c0_g1;TRINITY_DN11436_c1_g2;TRINITY_DN12705_c0_g1;TRINITY_DN12916_c0_g1;TRINITY_DN13817_c1_g1;TRINITY_DN15078_c0_g1;TRINITY_DN15188_c0_g1;TRINITY_DN18921_c0_g2;TRINITY_DN31127_c0_g1;TRINITY_DN35264_c0_g1;TRINITY_DN5093_c0_g1;TRINITY_DN54369_c0_g1;TRINITY_DN6260_c1_g1;TRINITY_DN6260_c7_g1;TRINITY_DN6352_c0_g1;TRINITY_DN76942_c0_g1;TRINITY_DN8764_c0_g1	K00026+K01647+K01648+K01681+K01648+K00026+K00162+K00382+K01648+K01648+K01610+K01648+K01648+K01648+K01648+K00161+K00031
84	Isoflavonoid biosynthesis	ko00943	8	48	1836	16489	TRINITY_DN23634_c0_g2;TRINITY_DN24897_c0_g1;TRINITY_DN32182_c0_g1;TRINITY_DN4384_c0_g1;TRINITY_DN553_c1_g1;TRINITY_DN553_c1_g2;TRINITY_DN5692_c0_g1;TRINITY_DN8810_c0_g2	K13260+K13260+K23179+K23179+K13260+K13260+K13260+K13264
85	Glycerophospholipid metabolism	ko00564	25	315	1836	16489	TRINITY_DN10629_c0_g1;TRINITY_DN10629_c0_g4;TRINITY_DN11733_c0_g1;TRINITY_DN12156_c0_g1;TRINITY_DN14037_c0_g1;TRINITY_DN14655_c0_g1;TRINITY_DN15386_c0_g1;TRINITY_DN16892_c0_g1;TRINITY_DN1800_c0_g1;TRINITY_DN1912_c0_g1;TRINITY_DN2444_c0_g1;TRINITY_DN26778_c0_g1;TRINITY_DN28879_c0_g1;TRINITY_DN34802_c0_g1;TRINITY_DN3700_c1_g1;TRINITY_DN5218_c0_g1;TRINITY_DN6010_c1_g1;TRINITY_DN6124_c0_g1;TRINITY_DN…	K18693+K18693+K00901+K06130+K16818+K06130+K16818+K16818+K00901+K16818+K16818+K00901+K16818+K01114+K00993+K22389+K01114+K01126+K16860+K14156+K13511+K00901+K00901+K16818+K13508
86	Other glycan degradation	ko00511	21	196	1836	16489	TRINITY_DN10345_c0_g1;TRINITY_DN10550_c0_g1;TRINITY_DN110071_c0_g1;TRINITY_DN11694_c1_g2;TRINITY_DN12248_c0_g1;TRINITY_DN12291_c0_g1;TRINITY_DN14604_c2_g1;TRINITY_DN14604_c2_g2;TRINITY_DN18258_c1_g1;TRINITY_DN2184_c0_g1;TRINITY_DN23408_c0_g1;TRINITY_DN23570_c0_g1;TRINITY_DN371_c0_g1;TRINITY_DN39291_c0_g1;TRINITY_DN4591_c0_g2;TRINITY_DN4738_c0_g2;TRINITY_DN4911_c1_g3;TRINITY_DN53050_c0_g1;TRINITY_…	K12309+K12309+K01191+K01206+K01206+K01206+K12309+K12309+K01206+K01206+K12309+K12373+K01206+K01206+K12373+K12309+K12309+K01206+K15923+K01206+K12309
87	Biotin metabolism	ko00780	4	40	1836	16489	TRINITY_DN11243_c0_g1;TRINITY_DN14626_c0_g1;TRINITY_DN16145_c0_g1;TRINITY_DN6336_c0_g2	K00059+K00208+K09458+K00059
88	Phosphatidylinositol signaling system	ko04070	20	263	1836	16489	TRINITY_DN11733_c0_g1;TRINITY_DN12163_c0_g1;TRINITY_DN12706_c0_g2;TRINITY_DN17040_c0_g2;TRINITY_DN1800_c0_g1;TRINITY_DN1930_c0_g1;TRINITY_DN21033_c0_g1;TRINITY_DN21033_c0_g2;TRINITY_DN25006_c0_g1;TRINITY_DN26778_c0_g1;TRINITY_DN3267_c3_g1;TRINITY_DN35088_c0_g2;TRINITY_DN65422_c0_g1;TRINITY_DN6955_c0_g1;TRINITY_DN70416_c0_g1;TRINITY_DN7187_c0_g1;TRINITY_DN8874_c0_g1;TRINITY_DN8891_c0_g1;TRINITY_DN…	K00901+K05857+K20279+K00921+K00901+K01092+K02183+K02183+K02183+K00901+K02183+K00913+K00921+K02183+K00889+K02183+K00901+K05857+K18081+K00901
89	Ether lipid metabolism	ko00565	5	107	1836	16489	TRINITY_DN1418_c0_g1;TRINITY_DN34802_c0_g1;TRINITY_DN3700_c1_g1;TRINITY_DN6010_c1_g1;TRINITY_DN7275_c1_g1	K01062+K01114+K00993+K01114+K16860
90	Glycosphingolipid biosynthesis - globo and isoglobo series	ko00603	7	35	1836	16489	TRINITY_DN12155_c0_g2;TRINITY_DN23570_c0_g1;TRINITY_DN4591_c0_g2;TRINITY_DN5445_c0_g1;TRINITY_DN80625_c0_g1;TRINITY_DN85394_c0_g1;TRINITY_DN9627_c1_g1	K01988+K12373+K12373+K07407+K07407+K07407+K07407
91	Histidine metabolism	ko00340	5	74	1836	16489	TRINITY_DN1409_c0_g1;TRINITY_DN14577_c0_g1;TRINITY_DN3428_c0_g1;TRINITY_DN421_c0_g1;TRINITY_DN5778_c0_g1	K19787+K14152+K14085+K00128+K00128
92	Plant hormone signal transduction	ko04075	126	952	1836	16489	TRINITY_DN10020_c0_g1;TRINITY_DN10117_c0_g1;TRINITY_DN10225_c0_g1;TRINITY_DN10288_c0_g1;TRINITY_DN10972_c0_g1;TRINITY_DN10993_c0_g1;TRINITY_DN11251_c0_g1;TRINITY_DN11274_c0_g1;TRINITY_DN1131_c0_g1;TRINITY_DN1136_c0_g1;TRINITY_DN11791_c1_g1;TRINITY_DN11860_c0_g1;TRINITY_DN122_c0_g1;TRINITY_DN12863_c0_g1;TRINITY_DN12999_c0_g1;TRINITY_DN13114_c0_g2;TRINITY_DN13133_c0_g1;TRINITY_DN13267_c0_g1;TRINITY…	K14494+K14515+K13422+K14516+K14505+K14491+K13464+K14486+K13422+K13464+K13416+K14494+K13416+K14504+K14494+K13415+K13464+K14509+K14488+K14494+K13415+K13416+K14493+K13415+K13464+K14492+K13415+K14499+K14487+K13416+K14505+K13415+K14488+K13416+K14493+K13415+K13416+K14497+K13464+K14503+K13415+K14494+K13416+K14432+K14488+K14516+K14492+K14515+K14515+K14484+K12126+K12126+K14515+K14488+K13415+K14491+K14506+…
93	Spliceosome	ko03040	39	638	1836	16489	TRINITY_DN10015_c0_g2;TRINITY_DN10809_c0_g2;TRINITY_DN10818_c0_g2;TRINITY_DN11117_c0_g1;TRINITY_DN113174_c0_g5;TRINITY_DN11490_c7_g1;TRINITY_DN12704_c1_g1;TRINITY_DN12704_c3_g1;TRINITY_DN1453_c7_g1;TRINITY_DN1468_c0_g2;TRINITY_DN1469_c1_g1;TRINITY_DN15094_c0_g1;TRINITY_DN15258_c0_g1;TRINITY_DN16653_c0_g1;TRINITY_DN19802_c0_g1;TRINITY_DN20952_c0_g1;TRINITY_DN217_c0_g2;TRINITY_DN28955_c0_g1;TRINITY…	K12897+K12891+K03283+K12900+K03283+K03283+K03283+K03283+K12893+K12823+K03283+K03283+K12897+K03283+K03283+K12900+K12835+K03283+K03283+K12835+K12818+K03283+K03283+K03283+K03283+K03283+K03283+K12823+K12835+K12835+K12818+K03283+K03283+K03283+K12825+K03283+K03283+K03283+K03283
94	Fatty acid elongation	ko00062	14	91	1836	16489	TRINITY_DN11734_c0_g1;TRINITY_DN12744_c1_g1;TRINITY_DN14622_c0_g1;TRINITY_DN16693_c0_g1;TRINITY_DN21565_c0_g1;TRINITY_DN22230_c0_g1;TRINITY_DN22299_c0_g1;TRINITY_DN3149_c0_g1;TRINITY_DN3611_c1_g1;TRINITY_DN4276_c0_g1;TRINITY_DN5057_c0_g1;TRINITY_DN5414_c0_g1;TRINITY_DN5764_c0_g1;TRINITY_DN9300_c0_g1	K15397+K15397+K15397+K15397+K15397+K15397+K15397+K15397+K15397+K10251+K15397+K10251+K15397+K15397
95	Arachidonic acid metabolism	ko00590	3	67	1836	16489	TRINITY_DN12025_c0_g1;TRINITY_DN2765_c0_g1;TRINITY_DN9388_c0_g1	K05309+K15730+K18592
96	Tyrosine metabolism	ko00350	34	131	1836	16489	TRINITY_DN1040_c0_g3;TRINITY_DN104204_c0_g1;TRINITY_DN12648_c1_g1;TRINITY_DN12717_c0_g1;TRINITY_DN16494_c0_g1;TRINITY_DN17219_c0_g1;TRINITY_DN19025_c0_g1;TRINITY_DN19772_c0_g1;TRINITY_DN20004_c0_g2;TRINITY_DN24480_c0_g1;TRINITY_DN31592_c0_g1;TRINITY_DN3705_c0_g1;TRINITY_DN38289_c0_g1;TRINITY_DN3841_c0_g1;TRINITY_DN4106_c0_g1;TRINITY_DN4678_c0_g2;TRINITY_DN55546_c0_g1;TRINITY_DN69606_c0_g1;TRINITY…	K00121+K00815+K01555+K00001+K15849+K00815+K00121+K00422+K18857+K00815+K00815+K00815+K00422+K07253+K18606+K00422+K00422+K18606+K18606+K00422+K00422+K00815+K01593+K00422+K01555+K00276+K00121+K00121+K00422+K00815+K00815+K00815+K00815+K00422
97	Ubiquitin mediated proteolysis	ko04120	44	499	1836	16489	TRINITY_DN109543_c0_g1;TRINITY_DN109543_c0_g2;TRINITY_DN11948_c0_g1;TRINITY_DN13024_c0_g1;TRINITY_DN13709_c0_g1;TRINITY_DN15028_c0_g1;TRINITY_DN1638_c0_g1;TRINITY_DN17584_c0_g1;TRINITY_DN17743_c0_g1;TRINITY_DN18281_c0_g1;TRINITY_DN18297_c0_g1;TRINITY_DN1902_c1_g1;TRINITY_DN20669_c0_g1;TRINITY_DN20669_c0_g3;TRINITY_DN20702_c0_g1;TRINITY_DN21487_c0_g1;TRINITY_DN22999_c0_g1;TRINITY_DN2591_c1_g1;TRIN…	K02927+K08770+K10144+K10260+K10260+K06689+K03178+K08770+K10260+K10260+K08770+K06689+K08770+K08770+K08770+K08770+K10260+K10581+K08770+K08770+K08770+K08770+K10144+K06689+K08770+K10260+K08770+K06689+K08770+K08770+K08770+K10144+K10615+K08770+K04506+K08770+K10260+K08770+K10260+K10260+K10144+K10144+K06689+K06689
98	Diterpenoid biosynthesis	ko00904	12	58	1836	16489	TRINITY_DN116482_c0_g1;TRINITY_DN12722_c1_g1;TRINITY_DN14131_c1_g1;TRINITY_DN178_c1_g1;TRINITY_DN19685_c0_g1;TRINITY_DN28980_c0_g1;TRINITY_DN31313_c0_g1;TRINITY_DN501_c1_g2;TRINITY_DN50769_c0_g1;TRINITY_DN7320_c0_g1;TRINITY_DN803_c2_g1;TRINITY_DN95478_c0_g1	K13070+K04125+K04125+K04121+K05282+K13070+K04120+K04120+K04120+K04122+K04125+K17982
99	Mismatch repair	ko03430	2	96	1836	16489	TRINITY_DN1669_c0_g1;TRINITY_DN8461_c3_g1	K07466+K08737
100	Alanine, aspartate and glutamate metabolism	ko00250	14	158	1836	16489	TRINITY_DN13270_c1_g1;TRINITY_DN17211_c0_g1;TRINITY_DN18868_c0_g1;TRINITY_DN32205_c0_g1;TRINITY_DN3447_c2_g1;TRINITY_DN37629_c0_g1;TRINITY_DN39459_c0_g1;TRINITY_DN4202_c0_g1;TRINITY_DN4433_c1_g1;TRINITY_DN47179_c0_g1;TRINITY_DN5806_c0_g1;TRINITY_DN5949_c0_g2;TRINITY_DN8040_c1_g3;TRINITY_DN8040_c2_g1	K14272+K00827+K14272+K01915+K00830+K14272+K00830+K00264+K00830+K00830+K13051+K01580+K00827+K00827
101	Cyanoamino acid metabolism	ko00460	28	161	1836	16489	TRINITY_DN102749_c0_g1;TRINITY_DN12254_c0_g1;TRINITY_DN12734_c0_g1;TRINITY_DN16139_c0_g1;TRINITY_DN16505_c0_g1;TRINITY_DN19740_c0_g1;TRINITY_DN2226_c0_g2;TRINITY_DN24833_c0_g1;TRINITY_DN25560_c0_g1;TRINITY_DN25834_c0_g1;TRINITY_DN27817_c0_g1;TRINITY_DN29727_c0_g1;TRINITY_DN29727_c0_g2;TRINITY_DN30635_c0_g1;TRINITY_DN3198_c0_g1;TRINITY_DN36257_c0_g1;TRINITY_DN41381_c0_g1;TRINITY_DN47838_c0_g1;TRIN…	K05350+K01188+K05349+K05349+K01188+K01188+K01188+K16266+K01188+K01188+K00600+K00600+K00600+K05349+K16266+K01188+K12153+K00600+K01188+K05349+K13051+K01188+K05349+K13034+K05350+K05350+K00600+K18592
102	Base excision repair	ko03410	1	87	1836	16489	TRINITY_DN2319_c0_g1	K01246
103	Sulfur metabolism	ko00920	7	76	1836	16489	TRINITY_DN102854_c0_g1;TRINITY_DN11564_c0_g1;TRINITY_DN1690_c1_g1;TRINITY_DN18164_c0_g1;TRINITY_DN6350_c0_g1;TRINITY_DN8393_c0_g1;TRINITY_DN9714_c0_g1	K13811+K00640+K13811+K00860+K00860+K13034+K05907
104	Amino sugar and nucleotide sugar metabolism	ko00520	35	422	1836	16489	TRINITY_DN103118_c0_g1;TRINITY_DN11073_c0_g1;TRINITY_DN11238_c0_g1;TRINITY_DN12445_c0_g1;TRINITY_DN1412_c0_g1;TRINITY_DN14523_c0_g1;TRINITY_DN15892_c0_g1;TRINITY_DN15_c2_g1;TRINITY_DN19590_c0_g1;TRINITY_DN20713_c0_g1;TRINITY_DN23570_c0_g1;TRINITY_DN24082_c1_g1;TRINITY_DN24513_c0_g1;TRINITY_DN2604_c0_g1;TRINITY_DN3252_c0_g1;TRINITY_DN33257_c0_g1;TRINITY_DN3346_c5_g1;TRINITY_DN34158_c0_g1;TRINITY_D…	K00326+K00844+K00326+K15920+K15920+K08679+K01183+K12447+K01183+K01183+K12373+K12447+K01183+K01183+K12448+K01183+K08679+K01183+K12447+K01183+K12373+K01183+K01183+K13648+K00326+K00326+K01183+K12450+K00326+K01810+K12447+K08679+K01183+K01183+K01183
105	Plant-pathogen interaction	ko04626	240	2266	1836	16489	TRINITY_DN10275_c0_g1;TRINITY_DN10360_c0_g1;TRINITY_DN10413_c0_g2;TRINITY_DN10425_c1_g1;TRINITY_DN10522_c0_g1;TRINITY_DN10532_c0_g1;TRINITY_DN105961_c0_g2;TRINITY_DN10652_c1_g1;TRINITY_DN10667_c1_g1;TRINITY_DN11019_c0_g1;TRINITY_DN11019_c0_g3;TRINITY_DN11038_c0_g3;TRINITY_DN11079_c0_g1;TRINITY_DN11079_c0_g2;TRINITY_DN110883_c0_g1;TRINITY_DN11197_c0_g1;TRINITY_DN11296_c0_g1;TRINITY_DN113834_c0_g1;…	K13424+K13457+K13435+K13430+K04079+K13459+K13457+K13457+K13448+K13459+K13459+K13420+K13457+K13457+K13412+K13414+K13435+K13430+K13430+K13448+K13448+K13420+K13466+K20600+K13457+K15397+K13430+K13416+K13430+K13453+K13416+K13430+K13420+K13453+K04079+K13436+K20600+K13457+K13457+K13459+K15397+K13430+K13420+K13420+K13459+K13436+K13466+K13420+K13420+K13466+K13448+K13466+K13466+K13420+K15397+K13420+K13420+…
106	Selenocompound metabolism	ko00450	11	77	1836	16489	TRINITY_DN10064_c0_g1;TRINITY_DN102854_c0_g1;TRINITY_DN1111_c0_g1;TRINITY_DN126180_c0_g1;TRINITY_DN16221_c1_g1;TRINITY_DN1690_c1_g1;TRINITY_DN20045_c0_g1;TRINITY_DN39627_c0_g1;TRINITY_DN46812_c0_g1;TRINITY_DN48750_c0_g1;TRINITY_DN89349_c0_g1	K01761+K13811+K00549+K00384+K00384+K13811+K00549+K00549+K00549+K00549+K00549
107	Sphingolipid metabolism	ko00600	13	182	1836	16489	TRINITY_DN10345_c0_g1;TRINITY_DN10550_c0_g1;TRINITY_DN14604_c2_g1;TRINITY_DN14604_c2_g2;TRINITY_DN18976_c0_g1;TRINITY_DN23408_c0_g1;TRINITY_DN4738_c0_g2;TRINITY_DN4911_c1_g3;TRINITY_DN5445_c0_g1;TRINITY_DN7559_c0_g1;TRINITY_DN80625_c0_g1;TRINITY_DN85394_c0_g1;TRINITY_DN9627_c1_g1	K12309+K12309+K12309+K12309+K12349+K12309+K12309+K12309+K07407+K12309+K07407+K07407+K07407
108	Cutin, suberine and wax biosynthesis	ko00073	15	111	1836	16489	TRINITY_DN100385_c0_g1;TRINITY_DN10177_c0_g1;TRINITY_DN1017_c2_g1;TRINITY_DN10442_c0_g2;TRINITY_DN11011_c1_g1;TRINITY_DN1172_c0_g1;TRINITY_DN16750_c0_g1;TRINITY_DN1698_c0_g1;TRINITY_DN46388_c0_g1;TRINITY_DN5330_c0_g1;TRINITY_DN6072_c0_g1;TRINITY_DN6091_c0_g1;TRINITY_DN65_c4_g1;TRINITY_DN792_c2_g1;TRINITY_DN87322_c0_g1	K20769+K20769+K20769+K15404+K15404+K21995+K15403+K20769+K15400+K15398+K13356+K15398+K15400+K17991+K20495
109	Carbon fixation in photosynthetic organisms	ko00710	52	349	1836	16489	TRINITY_DN101623_c0_g1;TRINITY_DN103093_c1_g1;TRINITY_DN10602_c0_g1;TRINITY_DN10706_c0_g1;TRINITY_DN10846_c0_g1;TRINITY_DN11186_c0_g1;TRINITY_DN113587_c0_g2;TRINITY_DN13270_c1_g1;TRINITY_DN1493_c3_g1;TRINITY_DN15078_c0_g1;TRINITY_DN160_c0_g1;TRINITY_DN16240_c1_g1;TRINITY_DN17449_c0_g1;TRINITY_DN17872_c0_g1;TRINITY_DN18868_c0_g1;TRINITY_DN1963_c0_g1;TRINITY_DN21728_c0_g1;TRINITY_DN23039_c0_g1;TRIN…	K00026+K01602+K00134+K01783+K00615+K00855+K01602+K14272+K01602+K00026+K03841+K00134+K00927+K01602+K14272+K03841+K00029+K01602+K01807+K05298+K01623+K00855+K14272+K00855+K01623+K00927+K00927+K05298+K00927+K01623+K00855+K01610+K05298+K01602+K01623+K01602+K00927+K05298+K01623+K00927+K01602+K01602+K05298+K00134+K00927+K05298+K01623+K00028+K01595+K01623+K01595+K01602
110	Glycine, serine and threonine metabolism	ko00260	39	246	1836	16489	TRINITY_DN101_c0_g1;TRINITY_DN10482_c0_g1;TRINITY_DN116476_c0_g1;TRINITY_DN11760_c0_g1;TRINITY_DN12486_c0_g1;TRINITY_DN13270_c1_g1;TRINITY_DN13927_c0_g1;TRINITY_DN14363_c0_g1;TRINITY_DN151_c0_g1;TRINITY_DN17211_c0_g1;TRINITY_DN18868_c0_g1;TRINITY_DN18921_c0_g2;TRINITY_DN19439_c0_g1;TRINITY_DN19917_c0_g1;TRINITY_DN2122_c0_g1;TRINITY_DN24511_c0_g1;TRINITY_DN24634_c0_g1;TRINITY_DN27817_c0_g1;TRINITY…	K00605+K00108+K00281+K15919+K01834+K14272+K00108+K01834+K15919+K00827+K14272+K00382+K15633+K00831+K01696+K15893+K15633+K00600+K00600+K00600+K14085+K00830+K00058+K14272+K00830+K01620+K00830+K00830+K15893+K00600+K15919+K02437+K02437+K00276+K15919+K00827+K00827+K00600+K15893
111	One carbon pool by folate	ko00670	8	73	1836	16489	TRINITY_DN101_c0_g1;TRINITY_DN119261_c0_g2;TRINITY_DN2258_c0_g1;TRINITY_DN27817_c0_g1;TRINITY_DN29727_c0_g1;TRINITY_DN29727_c0_g2;TRINITY_DN47838_c0_g1;TRINITY_DN9097_c0_g1	K00605+K00297+K00297+K00600+K00600+K00600+K00600+K00600
112	Tropane, piperidine and pyridine alkaloid biosynthesis	ko00960	16	67	1836	16489	TRINITY_DN104204_c0_g1;TRINITY_DN11088_c1_g1;TRINITY_DN16494_c0_g1;TRINITY_DN17219_c0_g1;TRINITY_DN24480_c0_g1;TRINITY_DN31592_c0_g1;TRINITY_DN3705_c0_g1;TRINITY_DN4106_c0_g1;TRINITY_DN69606_c0_g1;TRINITY_DN70512_c0_g1;TRINITY_DN7221_c0_g1;TRINITY_DN774_c2_g1;TRINITY_DN90692_c0_g1;TRINITY_DN90692_c1_g1;TRINITY_DN925_c0_g1;TRINITY_DN92810_c0_g1	K00815+K08081+K15849+K00815+K00815+K00815+K00815+K18606+K18606+K18606+K00815+K00276+K00815+K00815+K00815+K00815
113	DNA replication	ko03030	1	94	1836	16489	TRINITY_DN1669_c0_g1	K07466
114	Sesquiterpenoid and triterpenoid biosynthesis	ko00909	15	100	1836	16489	TRINITY_DN11907_c0_g1;TRINITY_DN12542_c0_g1;TRINITY_DN1423_c7_g1;TRINITY_DN15516_c0_g1;TRINITY_DN18901_c0_g1;TRINITY_DN20964_c0_g1;TRINITY_DN21121_c0_g1;TRINITY_DN3177_c0_g1;TRINITY_DN42234_c0_g1;TRINITY_DN43677_c0_g1;TRINITY_DN5181_c0_g1;TRINITY_DN59171_c0_g1;TRINITY_DN7328_c0_g3;TRINITY_DN8810_c0_g1;TRINITY_DN98533_c0_g1	K00801+K15803+K00511+K00511+K15813+K15813+K15813+K15472+K14173+K14173+K15803+K15472+K14175+K15803+K15813
115	Oxidative phosphorylation	ko00190	17	278	1836	16489	TRINITY_DN10298_c0_g1;TRINITY_DN12624_c0_g1;TRINITY_DN1294_c0_g1;TRINITY_DN14063_c0_g1;TRINITY_DN14711_c0_g1;TRINITY_DN2113_c0_g1;TRINITY_DN29446_c0_g1;TRINITY_DN3896_c1_g2;TRINITY_DN4695_c0_g1;TRINITY_DN5831_c0_g1;TRINITY_DN6190_c0_g2;TRINITY_DN6456_c0_g1;TRINITY_DN67355_c0_g1;TRINITY_DN67743_c0_g1;TRINITY_DN6881_c0_g1;TRINITY_DN7873_c1_g4;TRINITY_DN8856_c0_g1	K03884+K03955+K03879+K02113+K01535+K02152+K01507+K02108+K03884+K02113+K03935+K02134+K01535+K02113+K03955+K03881+K01507
116	Basal transcription factors	ko03022	6	165	1836	16489	TRINITY_DN2677_c4_g1;TRINITY_DN3754_c1_g1;TRINITY_DN41702_c0_g1;TRINITY_DN5102_c0_g2;TRINITY_DN6176_c0_g1;TRINITY_DN64102_c0_g1	K03131+K03138+K03131+K03131+K03131+K03138
117	Nucleotide excision repair	ko03420	2	136	1836	16489	TRINITY_DN10216_c0_g1;TRINITY_DN1669_c0_g1	K10839+K07466
118	Glycolysis / Gluconeogenesis	ko00010	55	463	1836	16489	TRINITY_DN1040_c0_g3;TRINITY_DN10429_c1_g1;TRINITY_DN10602_c0_g1;TRINITY_DN11073_c0_g1;TRINITY_DN11573_c0_g1;TRINITY_DN12486_c0_g1;TRINITY_DN12717_c0_g1;TRINITY_DN14363_c0_g1;TRINITY_DN1443_c0_g1;TRINITY_DN15188_c0_g1;TRINITY_DN160_c0_g1;TRINITY_DN16240_c1_g1;TRINITY_DN1691_c0_g1;TRINITY_DN17449_c0_g1;TRINITY_DN18921_c0_g2;TRINITY_DN19025_c0_g1;TRINITY_DN19439_c0_g1;TRINITY_DN1963_c0_g1;TRINITY_D…	K00121+K00895+K00134+K00844+K00002+K01834+K00001+K01834+K00895+K00162+K03841+K00134+K00016+K00927+K00382+K00121+K15633+K03841+K18857+K01689+K15633+K00895+K14085+K00895+K01623+K01623+K00128+K00927+K00895+K00927+K00927+K01623+K01610+K01623+K00128+K00850+K00927+K01623+K00927+K00850+K00873+K00134+K00927+K00161+K00121+K01810+K00850+K00121+K01913+K01623+K00873+K01623+K00850+K00895+K01792
119	Pantothenate and CoA biosynthesis	ko00770	8	125	1836	16489	TRINITY_DN12571_c0_g1;TRINITY_DN3062_c1_g2;TRINITY_DN3334_c0_g1;TRINITY_DN421_c0_g1;TRINITY_DN5778_c0_g1;TRINITY_DN646_c0_g1;TRINITY_DN9576_c0_g1;TRINITY_DN9818_c0_g1	K00826+K17839+K01652+K00128+K00128+K17839+K01653+K01513
120	Photosynthesis - antenna proteins	ko00196	25	52	1836	16489	TRINITY_DN103191_c0_g1;TRINITY_DN123489_c0_g1;TRINITY_DN1337_c0_g1;TRINITY_DN14672_c0_g1;TRINITY_DN16007_c0_g1;TRINITY_DN1914_c0_g1;TRINITY_DN22087_c0_g1;TRINITY_DN221_c0_g1;TRINITY_DN24368_c0_g1;TRINITY_DN2666_c2_g1;TRINITY_DN3422_c0_g1;TRINITY_DN3422_c0_g2;TRINITY_DN3477_c0_g1;TRINITY_DN39420_c0_g1;TRINITY_DN465_c2_g1;TRINITY_DN49213_c0_g1;TRINITY_DN51958_c0_g1;TRINITY_DN5779_c0_g1;TRINITY_DN59…	K08912+K08908+K08916+K08908+K08912+K08910+K08912+K08917+K08916+K08912+K08907+K08907+K08915+K08910+K08908+K08908+K08916+K08911+K08915+K08913+K08911+K08907+K08908+K08915+K08913
121	N-Glycan biosynthesis	ko00510	8	155	1836	16489	TRINITY_DN10215_c0_g1;TRINITY_DN13881_c0_g1;TRINITY_DN15444_c0_g1;TRINITY_DN15444_c0_g2;TRINITY_DN34288_c0_g1;TRINITY_DN393_c0_g1;TRINITY_DN9137_c0_g1;TRINITY_DN9146_c0_g1	K07441+K00729+K00737+K00737+K00737+K00729+K00737+K01230
122	Circadian rhythm - plant	ko04712	19	205	1836	16489	TRINITY_DN10127_c0_g1;TRINITY_DN119553_c0_g1;TRINITY_DN12444_c0_g1;TRINITY_DN14279_c0_g1;TRINITY_DN1688_c0_g1;TRINITY_DN1856_c2_g1;TRINITY_DN1874_c0_g1;TRINITY_DN20405_c0_g1;TRINITY_DN24306_c0_g1;TRINITY_DN24574_c0_g1;TRINITY_DN2919_c1_g1;TRINITY_DN36788_c0_g1;TRINITY_DN5291_c0_g1;TRINITY_DN6103_c0_g1;TRINITY_DN6842_c0_g1;TRINITY_DN8355_c0_g1;TRINITY_DN93350_c0_g1;TRINITY_DN961_c0_g1;TRINITY_DN96…	K16241+K00660+K00660+K03097+K12135+K12135+K12133+K03097+K12126+K12126+K00660+K12133+K12133+K03097+K00660+K12135+K12135+K12135+K12135
123	Glutathione metabolism	ko00480	25	257	1836	16489	TRINITY_DN10844_c0_g1;TRINITY_DN11598_c0_g1;TRINITY_DN11958_c0_g1;TRINITY_DN1331_c2_g1;TRINITY_DN13375_c0_g1;TRINITY_DN14346_c0_g1;TRINITY_DN15850_c0_g1;TRINITY_DN16278_c0_g1;TRINITY_DN18936_c0_g1;TRINITY_DN2086_c1_g1;TRINITY_DN223_c1_g1;TRINITY_DN223_c1_g2;TRINITY_DN25211_c0_g1;TRINITY_DN35266_c0_g1;TRINITY_DN38693_c0_g1;TRINITY_DN3984_c0_g1;TRINITY_DN41346_c0_g1;TRINITY_DN50259_c0_g1;TRINITY_DN…	K01255+K00036+K00797+K22596+K01255+K10807+K00799+K21888+K01919+K00799+K00799+K00799+K10808+K00799+K00799+K21888+K00799+K00036+K00799+K00434+K00799+K01255+K00031+K18592+K00033
124	Valine, leucine and isoleucine biosynthesis	ko00290	5	57	1836	16489	TRINITY_DN11104_c0_g1;TRINITY_DN12571_c0_g1;TRINITY_DN2912_c1_g1;TRINITY_DN3334_c0_g1;TRINITY_DN9576_c0_g1	K01649+K00826+K01703+K01652+K01653
125	Ubiquinone and other terpenoid-quinone biosynthesis	ko00130	39	155	1836	16489	TRINITY_DN10320_c0_g1;TRINITY_DN104204_c0_g1;TRINITY_DN10545_c1_g1;TRINITY_DN10630_c0_g2;TRINITY_DN115344_c0_g1;TRINITY_DN14978_c0_g1;TRINITY_DN15513_c0_g1;TRINITY_DN17219_c0_g1;TRINITY_DN23012_c0_g1;TRINITY_DN24480_c0_g1;TRINITY_DN2544_c0_g1;TRINITY_DN30200_c0_g1;TRINITY_DN31592_c0_g1;TRINITY_DN3200_c0_g2;TRINITY_DN35218_c0_g1;TRINITY_DN3705_c0_g1;TRINITY_DN38069_c0_g1;TRINITY_DN38164_c0_g1;TRIN…	K00487+K00815+K19222+K01904+K01904+K01904+K01904+K00815+K05928+K00815+K01661+K01904+K00815+K12501+K00487+K00815+K01904+K01904+K03809+K18606+K00487+K01661+K01904+K18606+K18606+K14760+K00815+K01904+K01904+K02552+K00487+K02552+K23094+K01904+K00815+K00815+K00487+K00815+K00815
126	RNA degradation	ko03018	18	352	1836	16489	TRINITY_DN11682_c0_g1;TRINITY_DN12790_c0_g1;TRINITY_DN15373_c0_g1;TRINITY_DN1605_c0_g3;TRINITY_DN1872_c2_g3;TRINITY_DN1906_c0_g1;TRINITY_DN20404_c0_g1;TRINITY_DN25684_c0_g1;TRINITY_DN37474_c0_g1;TRINITY_DN4468_c0_g1;TRINITY_DN5897_c0_g1;TRINITY_DN7150_c0_g1;TRINITY_DN759_c0_g1;TRINITY_DN7670_c1_g1;TRINITY_DN821_c3_g1;TRINITY_DN928_c0_g1;TRINITY_DN93343_c0_g1;TRINITY_DN94729_c0_g1	K13126+K13126+K04043+K00962+K04043+K04077+K01689+K12619+K04043+K04077+K00850+K00850+K12581+K12581+K00850+K12598+K00850+K04043
127	Isoquinoline alkaloid biosynthesis	ko00950	24	86	1836	16489	TRINITY_DN104204_c0_g1;TRINITY_DN16272_c0_g1;TRINITY_DN16494_c0_g1;TRINITY_DN17219_c0_g1;TRINITY_DN19772_c0_g1;TRINITY_DN24480_c0_g1;TRINITY_DN31592_c0_g1;TRINITY_DN3705_c0_g1;TRINITY_DN38289_c0_g1;TRINITY_DN4678_c0_g2;TRINITY_DN50802_c0_g2;TRINITY_DN55546_c0_g1;TRINITY_DN7118_c0_g1;TRINITY_DN7118_c0_g2;TRINITY_DN7221_c0_g1;TRINITY_DN7225_c0_g1;TRINITY_DN75531_c0_g1;TRINITY_DN774_c2_g1;TRINITY_DN…	K00815+K14975+K15849+K00815+K00422+K00815+K00815+K00815+K00422+K00422+K14976+K00422+K00422+K00422+K00815+K01593+K00422+K00276+K00422+K00815+K00815+K00815+K00815+K00422
128	Lysine degradation	ko00310	6	135	1836	16489	TRINITY_DN18921_c0_g2;TRINITY_DN3398_c0_g1;TRINITY_DN3428_c0_g1;TRINITY_DN421_c0_g1;TRINITY_DN5778_c0_g1;TRINITY_DN885_c0_g1	K00382+K14157+K14085+K00128+K00128+K11426
129	Fructose and mannose metabolism	ko00051	20	193	1836	16489	TRINITY_DN10429_c1_g1;TRINITY_DN11073_c0_g1;TRINITY_DN1443_c0_g1;TRINITY_DN160_c0_g1;TRINITY_DN1963_c0_g1;TRINITY_DN26280_c0_g1;TRINITY_DN3492_c0_g1;TRINITY_DN36100_c0_g1;TRINITY_DN39760_c0_g1;TRINITY_DN43365_c0_g1;TRINITY_DN4722_c0_g1;TRINITY_DN5497_c1_g1;TRINITY_DN5897_c0_g1;TRINITY_DN66979_c0_g1;TRINITY_DN7150_c0_g1;TRINITY_DN821_c3_g1;TRINITY_DN8862_c0_g1;TRINITY_DN9251_c0_g1;TRINITY_DN93343_…	K00895+K00844+K00895+K03841+K03841+K00895+K00895+K01623+K01623+K00895+K01623+K01623+K00850+K01623+K00850+K00850+K01623+K01623+K00850+K00895
130	Biosynthesis of unsaturated fatty acids	ko01040	7	53	1836	16489	TRINITY_DN2596_c0_g1;TRINITY_DN3185_c0_g1;TRINITY_DN4276_c0_g1;TRINITY_DN43597_c0_g1;TRINITY_DN5414_c0_g1;TRINITY_DN5748_c0_g1;TRINITY_DN6544_c0_g1	K00232+K10256+K10251+K00232+K10251+K00232+K07513

## Sheet: Supplementary Table S7
Supplemental Table S7. Module Membership and gene significance in module 5 of WGCNA
ID	Gene	Module Membership	gene significance	CK vs H4 (log2FC)	CK vs H8 (log2FC)	CK vs H24 (log2FC)
TRINITY_DN10351_c0_g1	TRINITY_DN10351_c0_g1 (ERF1E)	0.995819	0.999904	0	0	5.35381
TRINITY_DN35656_c0_g1	TRINITY_DN35656_c0_g1 (IPR)	0.994722	0.999811	-0.647508	0.36628	4.82397
TRINITY_DN11117_c0_g1	TRINITY_DN11117_c0_g1 (ERF109)	0.995886	0.999727	-0.292276	-1.78892	4.79716
TRINITY_DN91914_c0_g1	TRINITY_DN91914_c0_g1 (IPR)	0.995571	0.999697	-0.821577	0.0267162	3.97434
TRINITY_DN8517_c0_g1	TRINITY_DN8517_c0_g1 (ERF018)	0.99665	0.999686	0	0	4.92801
TRINITY_DN6049_c1_g1	TRINITY_DN6049_c1_g1 (WRKY30)	0.99693	0.99963	-2.11478	-1.51826	4.91498
TRINITY_DN2434_c0_g1	TRINITY_DN2434_c0_g1 (HSF A2d)	0.997068	0.999589	-0.894146	-0.903549	4.15295
TRINITY_DN3894_c0_g1	TRINITY_DN3894_c0_g1 (ERF25)	0.996939	0.999504	-0.382261	-1.14773	3.83309
TRINITY_DN9709_c0_g1	TRINITY_DN9709_c0_g1 (LOB41)	0.991439	0.999396	0.339909	-0.125183	2.03597
TRINITY_DN10458_c0_g1	TRINITY_DN10458_c0_g1 (ERF26)	0.990884	0.999265	0	0	3.36675
TRINITY_DN28821_c1_g1	TRINITY_DN28821_c1_g1 (IPR)	0.996785	0.999141	-0.941883	-0.0514561	3.56196
TRINITY_DN3373_c0_g1	TRINITY_DN3373_c0_g1 (C2H2 Scarecrow21-2)	0.997869	0.999042	-0.546733	-0.997574	3.28974
TRINITY_DN1756_c0_g1	TRINITY_DN1756_c0_g1 (MYB sheath 2)	0.995992	0.998693	-0.0535478	-0.523936	1.29856
TRINITY_DN27266_c0_g1	TRINITY_DN27266_c0_g1 (IPR)	0.994805	0.998477	-1.15282	-0.00595812	3.74055
TRINITY_DN15058_c1_g1	TRINITY_DN15058_c1_g1 (HSF B2c)	0.998709	0.998457	-0.0408116	-0.498649	1.78847
TRINITY_DN46771_c0_g1	TRINITY_DN46771_c0_g1 (IPR)	0.998278	0.998262	0	0	3.58683
TRINITY_DN45735_c0_g1	TRINITY_DN45735_c0_g1 (MYB73-1)	0.991515	0.998257	0.0785895	0.277744	1.7167
TRINITY_DN2451_c0_g1	TRINITY_DN2451_c0_g1 (WRKY6)	0.998881	0.998057	-0.561927	-0.491047	2.86048
TRINITY_DN118959_c0_g1	TRINITY_DN118959_c0_g1 (IPR)	0.992813	0.997932	-0.705333	0.537294	3.88656
TRINITY_DN15573_c0_g1	TRINITY_DN15573_c0_g1 (ERF1D-2)	0.999191	0.99779	-1.56486	-0.932649	3.34556
TRINITY_DN12655_c0_g1	TRINITY_DN12655_c0_g1 (ERF1F)	0.998825	0.997785	0	0	3.64411
TRINITY_DN24376_c0_g1	TRINITY_DN24376_c0_g1 (NAC32)	0.999298	0.997597	0	0	2.10246
TRINITY_DN82374_c0_g1	TRINITY_DN82374_c0_g1 (C2H2 Scarecrow21)	0.998986	0.997408	-0.527298	-1.00417	2.87399
TRINITY_DN9097_c2_g1	TRINITY_DN9097_c2_g1 (C2H2 ZAT2)	0.987527	0.997257	1.75986	0	4.82442
TRINITY_DN41317_c0_g1	TRINITY_DN41317_c0_g1 (C2H2 CIG1-1)	0.999474	0.99725	0	0	3.28457
TRINITY_DN4998_c2_g2	TRINITY_DN4998_c2_g2 (ERF DREB1)	0.99885	0.996863	0	0	3.02116
TRINITY_DN20977_c0_g1	TRINITY_DN20977_c0_g1 (C2H2 Scarecrow21-1)	0.995374	0.996659	0	0	3.29974
TRINITY_DN70603_c0_g1	TRINITY_DN70603_c0_g1 (HSF A3-1)	0.99599	0.996393	-0.0312629	-1.21173	2.86081
TRINITY_DN1402_c0_g1	TRINITY_DN1402_c0_g1 (C2H2 Scarecrow1)	0.990991	0.996333	-0.627527	-0.560696	2.59045
TRINITY_DN9766_c1_g1	TRINITY_DN9766_c1_g1 (C2H2 GRAS2)	0.999809	0.996277	0	0	2.97788
TRINITY_DN5870_c0_g1	TRINITY_DN5870_c0_g1 (WRKY53-2)	0.999664	0.996038	-1.59437	-1.17858	2.96883
TRINITY_DN4090_c0_g1	TRINITY_DN4090_c0_g1 (NAC ATAF2)	0.999869	0.996031	-0.624965	-0.75951	2.4398
TRINITY_DN5250_c0_g1	TRINITY_DN5250_c0_g1 (WRKY24)	0.998947	0.995869	-0.120298	-0.356448	1.64719
TRINITY_DN90669_c0_g1	TRINITY_DN90669_c0_g1 (IPR)	0.984507	0.995597	0	0	3.11043
TRINITY_DN5210_c0_g1	TRINITY_DN5210_c0_g1 (ERF DREB1A)	0.999611	0.99522	-0.783279	-1.25793	2.49175
TRINITY_DN33670_c0_g1	TRINITY_DN33670_c0_g1 (IPR)	0.99342	0.995182	-1.20037	0.532792	2.32378
TRINITY_DN19263_c0_g1	TRINITY_DN19263_c0_g1 (WRKY33-1)	0.999962	0.995174	-1.2379	-1.42146	2.75965
TRINITY_DN5461_c1_g1	TRINITY_DN5461_c1_g1 (WRKY55)	0.997429	0.994797	-2.02814	-0.802628	3.4523
TRINITY_DN688_c0_g2	TRINITY_DN688_c0_g2 (ERF DREB1D)	0.998486	0.994723	-0.620393	-0.903753	1.97083
TRINITY_DN10106_c0_g1	TRINITY_DN10106_c0_g1 (HSF A3)	0.998689	0.994619	-0.493957	-1.46823	2.55388
TRINITY_DN18094_c0_g1	TRINITY_DN18094_c0_g1 (MYB44)	0.985439	0.994583	0.0230562	0.261133	1.86475
TRINITY_DN13732_c0_g1	TRINITY_DN13732_c0_g1 (IPR)	0.98734	0.993835	-0.725978	0.718215	3.0946
TRINITY_DN11119_c0_g1	TRINITY_DN11119_c0_g1 (NAC78)	0.992922	0.993752	0.00743671	-0.380367	1.64438
TRINITY_DN1573_c0_g2	TRINITY_DN1573_c0_g2 (WRKY53-1)	0.999951	0.993628	-1.73604	-1.50084	2.63075
TRINITY_DN44331_c0_g1	TRINITY_DN44331_c0_g1 (C2H2 CIG1-2)	0.991379	0.993511	0.307024	-1.78409	2.859
TRINITY_DN19283_c0_g1	TRINITY_DN19283_c0_g1 (C2H2 ZAT11)	0.986442	0.993134	0	0	3.1427
TRINITY_DN7518_c0_g1	TRINITY_DN7518_c0_g1 (HSF B2b)	0.997092	0.992788	-0.102519	-0.378205	1.71963
TRINITY_DN3669_c0_g1	TRINITY_DN3669_c0_g1 (MYB20-1)	0.999575	0.991919	-0.252871	-0.441029	1.78475
TRINITY_DN3100_c0_g1	TRINITY_DN3100_c0_g1 (NAC79)	0.996707	0.991911	-0.110072	-0.523869	1.47536
TRINITY_DN688_c0_g1	TRINITY_DN688_c0_g1 (ERF DREB1C)	0.998796	0.991536	-0.389724	-0.665314	2.01197
TRINITY_DN2193_c1_g1	TRINITY_DN2193_c1_g1 (WRKY33-2)	0.999447	0.991017	-1.3225	-1.52813	2.75404
TRINITY_DN9785_c0_g1	TRINITY_DN9785_c0_g1 (C2H2 ZAT1)	0.982162	0.990482	1.00887	0	3.42882
TRINITY_DN12999_c0_g1	TRINITY_DN12999_c0_g1 (C2H2 Scarecrow21)	0.992114	0.99028	0.0474405	-1.81966	2.51694
TRINITY_DN22119_c0_g2	TRINITY_DN22119_c0_g2 (ERFC3)	0.987587	0.990177	0	0.151185	3.11345
TRINITY_DN4459_c0_g1	TRINITY_DN4459_c0_g1 (ERF1B)	0.987752	0.989945	0	0	2.65217
TRINITY_DN15471_c0_g1	TRINITY_DN15471_c0_g1 (HSF30)	0.985241	0.989341	0.294879	-0.363715	1.76541
TRINITY_DN22976_c0_g1	TRINITY_DN22976_c0_g1 (MYB-1)	0.970856	0.989339	0	0	2.82077
TRINITY_DN5858_c0_g3	TRINITY_DN5858_c0_g3 (HSF B2a-2)	0.975358	0.988829	0	1.13736	3.13622
TRINITY_DN11769_c0_g1	TRINITY_DN11769_c0_g1 (ERF2A)	0.997614	0.988515	-0.267042	-1.118	2.59572
TRINITY_DN15058_c0_g1	TRINITY_DN15058_c0_g1 (HSF B2b-2)	0.986918	0.98773	-0.782976	0.0843345	2.10962
TRINITY_DN34516_c0_g1	TRINITY_DN34516_c0_g1 (ERF12-2)	0.996163	0.987668	0	-0.43527	1.96771
TRINITY_DN2284_c0_g1	TRINITY_DN2284_c0_g1 (HSF A42a)	0.995686	0.987113	-0.621645	-0.293953	1.6571
TRINITY_DN15674_c0_g1	TRINITY_DN15674_c0_g1 (WRKY57)	0.996508	0.987075	0	-0.434404	2.02899
TRINITY_DN419_c0_g1	TRINITY_DN419_c0_g1 (MYB15)	0.998166	0.986863	-2.07874	-1.43725	2.39884
TRINITY_DN23620_c0_g1	TRINITY_DN23620_c0_g1 (C2H2 ZAT10c)	0.992669	0.986774	-0.114524	-0.735531	1.40533
TRINITY_DN8976_c0_g2	TRINITY_DN8976_c0_g2 (C2H2 ZAT6)	0.988535	0.986615	-0.0266089	-0.780016	1.55217
TRINITY_DN3336_c0_g1	TRINITY_DN3336_c0_g1 (NAC JA2)	0.973036	0.986556	0.650755	-0.151917	2.24299
TRINITY_DN1430_c0_g2	TRINITY_DN1430_c0_g2 (C2C2-CO-like)	0.997478	0.986123	-0.291705	-0.542107	1.34959
TRINITY_DN1573_c0_g1	TRINITY_DN1573_c0_g1 (WRKY41)	0.997806	0.985869	-1.09718	-0.908071	2.04531
TRINITY_DN101319_c0_g1	TRINITY_DN101319_c0_g1 (MYB X-1)	0.994779	0.985454	-0.0716769	-0.438059	1.20559
TRINITY_DN6474_c1_g1	TRINITY_DN6474_c1_g1 (C2H2 ZAT11b)	0.997658	0.984991	-1.47495	-1.54121	2.20177
TRINITY_DN10895_c0_g1	TRINITY_DN10895_c0_g1 (ERF1D-1)	0.962324	0.984552	0	0	2.89703
TRINITY_DN217_c0_g2	TRINITY_DN217_c0_g2 (WRKY57)	0.997133	0.984204	-2.12688	-1.58995	2.08877
TRINITY_DN6319_c2_g1	TRINITY_DN6319_c2_g1 (WRKY33-3)	0.997066	0.983571	-0.359067	-0.404579	1.22334
TRINITY_DN9281_c0_g1	TRINITY_DN9281_c0_g1 (HSF A3-2)	0.995459	0.98347	-0.556175	-0.299867	1.52422
TRINITY_DN1886_c1_g1	TRINITY_DN1886_c1_g1 (PLATZ)	0.991636	0.983145	-0.521158	-0.11413	1.40575
TRINITY_DN33456_c0_g1	TRINITY_DN33456_c0_g1 (WRKY33-3)	0.994627	0.983126	-0.895867	-0.40745	1.64634
TRINITY_DN16501_c0_g1	TRINITY_DN16501_c0_g1 (IPR)	0.969174	0.983082	-0.37239	1.08139	4.28791
TRINITY_DN7756_c0_g1	TRINITY_DN7756_c0_g1 (C2H2 Scarecrow13)	0.991685	0.982886	-0.211876	-1.10744	1.78799
TRINITY_DN4195_c1_g2	TRINITY_DN4195_c1_g2 (MYB73-3)	0.98996	0.982817	-0.0980135	-1.01545	1.75206
TRINITY_DN898_c0_g1	TRINITY_DN898_c0_g1 (C3H-4)	0.994859	0.982511	-0.413147	-0.797869	1.63984
TRINITY_DN10225_c0_g1	TRINITY_DN10225_c0_g1 (bHLH13)	0.982804	0.98215	0.192245	-0.875995	1.77259
TRINITY_DN37329_c0_g1	TRINITY_DN37329_c0_g1 (C2H2 Scarecrow21-3)	0.981475	0.981093	0.213858	-1.65139	1.97987
TRINITY_DN5580_c0_g1	TRINITY_DN5580_c0_g1 (HSF A4a-2)	0.991424	0.980943	-0.866581	-0.357425	1.66282
TRINITY_DN3680_c0_g1	TRINITY_DN3680_c0_g1 (MYB X-2)	0.982946	0.980251	0.0487937	-0.658985	1.39317
TRINITY_DN1018_c0_g1	TRINITY_DN1018_c0_g1 (ERF4)	0.991841	0.979829	-0.42198	-0.241201	1.18882
TRINITY_DN3832_c0_g1	TRINITY_DN3832_c0_g1 (HSF A4a-1)	0.989918	0.979264	-0.726017	-0.225081	1.33543
TRINITY_DN8880_c0_g1	TRINITY_DN8880_c0_g1 (WRKY22)	0.987536	0.977715	-0.131995	-0.906475	1.40519
TRINITY_DN2134_c0_g1	TRINITY_DN2134_c0_g1 (WRKY18)	0.993153	0.976978	-3.03744	-1.66775	2.06232
TRINITY_DN10627_c0_g1	TRINITY_DN10627_c0_g1 (C2H2 ZAT10a)	0.990504	0.975704	-0.478315	-1.21001	1.60903
TRINITY_DN4159_c3_g1	TRINITY_DN4159_c3_g1 (NAC62)	0.99238	0.974913	-0.668138	-1.0565	1.47854
TRINITY_DN15124_c0_g1	TRINITY_DN15124_c0_g1 (TUB)	0.990495	0.970635	-0.60009	-0.631819	1.08656
TRINITY_DN46997_c1_g1	TRINITY_DN46997_c1_g1 (ERF ABR1)	0.954653	0.970369	0	0	3.07662
TRINITY_DN1600_c1_g1	TRINITY_DN1600_c1_g1 (WRKY18)	0.985627	0.966198	-2.66575	-1.0262	1.58297
TRINITY_DN28673_c0_g1	TRINITY_DN28673_c0_g1 (Tify10A-2)	0.957602	0.960892	0.651847	-0.483067	1.53688
TRINITY_DN8536_c1_g1	TRINITY_DN8536_c1_g1 (MYB102-1)	0.983025	0.959623	-1.85768	-1.52604	1.90372
TRINITY_DN898_c1_g1	TRINITY_DN898_c1_g1 (C3H-5)	0.967824	0.956026	-0.03834	-0.823574	1.23515
TRINITY_DN9067_c0_g1	TRINITY_DN9067_c0_g1 (Tify JAZ8-2)	0.975134	0.94954	-0.795442	-1.54224	1.45436
TRINITY_DN1136_c0_g1	TRINITY_DN1136_c0_g1 (Tify10A-1)	0.951938	0.949384	0.233943	-0.84847	1.43476
TRINITY_DN3200_c0_g2	TRINITY_DN3200_c0_g2 (Trihelix-2)	0.975698	0.948542	-0.686784	-1.05895	1.15728
TRINITY_DN11860_c0_g1	TRINITY_DN11860_c0_g1 (C2H2 Scarecrow14)	0.97512	0.946617	-0.70127	-0.862897	1.03076
TRINITY_DN41326_c0_g1	TRINITY_DN41326_c0_g1 (C3H-3)	0.957424	0.945742	0.0860068	-0.812055	1.07508
TRINITY_DN105985_c0_g1	TRINITY_DN105985_c0_g1 (Tify JAZ8)	0.973596	0.945317	0	0	1.5739
TRINITY_DN25577_c0_g1	TRINITY_DN25577_c0_g1 (WRKY40)	0.969438	0.94526	-2.88887	-0.695809	1.52364
TRINITY_DN2686_c1_g1	TRINITY_DN2686_c1_g1 (Tify9)	0.910624	0.942069	1.75654	0.569052	3.03727
TRINITY_DN1548_c0_g1	TRINITY_DN1548_c0_g1 (WRKY33)	0.970567	0.940509	-1.5169	-0.56958	2.14694
TRINITY_DN751_c0_g1	TRINITY_DN751_c0_g1 (WRKY53-3)	0.96459	0.931979	-1.3947	-1.09735	1.21396
TRINITY_DN2310_c1_g1	TRINITY_DN2310_c1_g1 (NF-YA)	0.922716	0.92941	-0.375443	0.488711	1.46273
TRINITY_DN11887_c0_g1	TRINITY_DN11887_c0_g1 (MYB10)	0.958429	0.923163	-2.14799	-2.01291	1.33061
TRINITY_DN10080_c0_g2	TRINITY_DN10080_c0_g2 (AP2/ERF DREB1)	0.905663	0.922176	1.07469	-0.808407	2.12386
TRINITY_DN3129_c1_g2	TRINITY_DN3129_c1_g2 (NAC21/22)	0.948036	0.917766	-1.03401	-0.456642	0.955048
TRINITY_DN11107_c0_g1	TRINITY_DN11107_c0_g1 (AP2/ERF DREB2)	0.951246	0.913592	0	0	1.99765
TRINITY_DN4354_c2_g1	TRINITY_DN4354_c2_g1 (bHLH MYC2)	0.922162	0.90657	0.188851	-1.06775	0.980578
TRINITY_DN34842_c0_g1	TRINITY_DN34842_c0_g1 (ERF9)	0.892258	0.90391	0.72444	-0.584332	1.50201
TRINITY_DN3710_c0_g1	TRINITY_DN3710_c0_g1 (NAC90)	0.940652	0.903827	-2.62209	-1.00385	1.17198
TRINITY_DN7736_c0_g1	TRINITY_DN7736_c0_g1 (HSF B3)	0.85308	0.873682	-0.22875	0.930105	1.86615
TRINITY_DN35059_c0_g1	TRINITY_DN35059_c0_g1 (WRKY23)	0.910443	0.866364	-1.19586	-0.675001	0.817858
TRINITY_DN22119_c0_g1	TRINITY_DN22119_c0_g1 (ERF2)	0.909196	0.861307	-1.62465	-1.19688	0.79898
TRINITY_DN10288_c0_g1	TRINITY_DN10288_c0_g1 (ERF1B)	0.799055	0.853014	-0.62139	-0.27819	-2.01204
TRINITY_DN9237_c0_g1	TRINITY_DN9237_c0_g1 (ERF35)	0.80694	0.84214	1.8568	-0.0346798	2.50579
TRINITY_DN4664_c0_g1	TRINITY_DN4664_c0_g1 (WRKY70)	0.893033	0.840865	-1.22984	-1.19809	0.75699
TRINITY_DN34060_c0_g1	TRINITY_DN34060_c0_g1 (MYB14-1)	0.886036	0.835289	-3.73508	-1.43405	0.821714
TRINITY_DN15413_c0_g1	TRINITY_DN15413_c0_g1 (C2H2 x)	0.801482	0.81988	0.589391	-0.46255	-1.41641
TRINITY_DN6092_c0_g1	TRINITY_DN6092_c0_g1 (WRKY50-2)	0.830728	0.803954	-2.53673	-0.181282	0.845116
TRINITY_DN48963_c0_g1	TRINITY_DN48963_c0_g1 (WRKY15)	0.844414	0.784044	-1.34957	-1.06651	0.485848
TRINITY_DN18076_c0_g1	TRINITY_DN18076_c0_g1 (HSF B2a-1)	0.724325	0.754344	-0.195535	1.3922	1.87908
TRINITY_DN5175_c1_g1	TRINITY_DN5175_c1_g1 (AP2/ERF APETALA2-like)	0.7944	0.753411	1.11915	0.18025	-1.36166
TRINITY_DN7331_c0_g1	TRINITY_DN7331_c0_g1 (MYB TRY)	0.770834	0.736975	-0.193352	-0.098494	-1.2411
TRINITY_DN48502_c0_g1	TRINITY_DN48502_c0_g1 (NAC92)	0.762122	0.690008	-2.91657	-2.22498	0.424957
TRINITY_DN12383_c0_g1	TRINITY_DN12383_c0_g1 (ERF4)	0.647506	0.671586	1.0267	-0.78491	1.30802
TRINITY_DN65332_c0_g1	TRINITY_DN65332_c0_g1 (bHLH MYC2)	0.63328	0.648556	0.401811	-1.06374	-1.29638
TRINITY_DN28821_c0_g1	TRINITY_DN28821_c0_g1 (IPR)	0.600715	0.643734	0.265941	1.85918	1.60687
TRINITY_DN9879_c0_g1	TRINITY_DN9879_c0_g1 (NAC2)	0.636204	0.643728	-1.73217	0.928892	1.40233
TRINITY_DN1819_c0_g1	TRINITY_DN1819_c0_g1 (bHLH30)	0.521859	0.538229	-1.85765	-1.20859	-1.72614
TRINITY_DN20952_c0_g1	TRINITY_DN20952_c0_g1 (ERF110)	0.609859	0.524944	3.21643	3.29805	0
TRINITY_DN84201_c0_g2	TRINITY_DN84201_c0_g2 (IPR)	0.419855	0.452638	0	0	4.0894
TRINITY_DN18895_c0_g2	TRINITY_DN18895_c0_g2 (NAC90)	0.419925	0.432794	-1.59697	0.852899	1.12714
TRINITY_DN7685_c0_g1	TRINITY_DN7685_c0_g1 (ERF PTI5)	0.294236	0.34491	0	2.27451	0

## Sheet: Supplementary Table S8
Supplemental Table S8. Co-expression trend of monoterpenoid biosynthesis genes
Gene	cluster
TRINITY_DN24941_c0_g1 (GPPS-L)	1
TRINITY_DN4180_c0_g1 (Exo-alpha-bergamotene synthase)	1
TRINITY_DN14738_c1_g1(CYP450)	1
TRINITY_DN46431_c0_g1 (CYP450)	1
TRINITY_DN19085_c0_g1 (LS)	1
TRINITY_DN5134_c0_g1 (LS)	1
TRINITY_DN9420_c1_g1 (MD)	2
TRINITY_DN32509_c0_g1 (CYP450)	2
TRINITY_DN28821_c0_g1 (IPR)	2
TRINITY_DN10112_c0_g1 (Gamma-terpinene synthase)	3
TRINITY_DN12491_c0_g1 (PR)	3
TRINITY_DN1840_c0_g1 (Probable mannitol dehydrogenase)	3
TRINITY_DN16501_c0_g1 (IPR)	3
TRINITY_DN33670_c0_g1 (IPR)	3
TRINITY_DN27266_c0_g1 (IPR)	3
TRINITY_DN118959_c0_g1 (IPR)	3
TRINITY_DN35656_c0_g1 (IPR)	3
TRINITY_DN91914_c0_g1 (IPR)	3
TRINITY_DN28821_c1_g1 (IPR)	3
TRINITY_DN46771_c0_g1 (IPR)	3
TRINITY_DN13732_c0_g1 (IPR)	3
TRINITY_DN90669_c0_g1 (IPR)	3
TRINITY_DN60151_c0_g1 (IPR)	3
TRINITY_DN20649_c0_g1 (1,8-cineole synthase)	4
TRINITY_DN12421_c0_g1 (CYP450)	4
TRINITY_DN3177_c0_g1(L3H)	5
TRINITY_DN5134_c1_g1 (LS)	5
TRINITY_DN22232_c0_g1 (LS)	5
TRINITY_DN2780_c0_g1 (GPPS-S)	5
TRINITY_DN9041_c0_g1 (DXS)	5
TRINITY_DN28713_c1_g1 (linalool synthase)	5
TRINITY_DN84201_c0_g2 (IPR)	6
TRINITY_DN10645_c0_g2 (IPD)	6
TRINITY_DN13965_c0_g1 (IPPI)	7
TRINITY_DN13965_c0_g1 (IPI)	7
TRINITY_DN16104_c0_g1 (DXR)	8

## Sheet: Supplementary Table S9
Supplementary Table S9. Expression levels of homologous genes related to peltate glandular trichome development
	Gene name	Species	Homologous genes in this transcriptome data	Gene	CK vs H4	CK vs H8	CK vs H24
1	GL3	Arabidopsis	TRINITY_DN1131_c0_g1	TRINITY_DN1131_c0_g1 (GL3)	1.01587	0.73793	-0.666879
2	GL2	Arabidopsis	TRINITY_DN13194_c0_g1	TRINITY_DN13194_c0_g1 (GL2)	1.77105	0.856663	0.401259
3	TTG2	Arabidopsis	TRINITY_DN28867_c0_g1	TRINITY_DN28867_c0_g1 (TTG2)	1.44682	1	1.93617
4	TRY	Arabidopsis	TRINITY_DN7331_c0_g1	TRINITY_DN7331_c0_g1 (TRY)	-0.193352	-0.098494	-1.2411
5	CPC	Arabidopsis	TRINITY_DN18323_c0_g1	TRINITY_DN18323_c0_g1 (CPC)	2.29302	2.54085	2.62589
6	ETC3	Arabidopsis	TRINITY_DN15398_c0_g1	TRINITY_DN15398_c0_g1 (ETC3)	4.70712	3.56061	0
7	McMIXTA	Mentha canadensis	TRINITY_DN8188_c0_g1	TRINITY_DN8188_c0_g1 (McMIXTA)	0.353822	-0.586017	-0.721571
8	McHD-Zip3	Mentha canadensis	TRINITY_DN5767_c0_g1	TRINITY_DN5767_c0_g1 (HD-ZIP3)	-0.282209	-0.594223	0.440019
9	AaGSW2	Artemisia annua	TRINITY_DN5995_c0_g1	TRINITY_DN5995_c0_g1 (WRKY75)	0.123739	2.3345	0.304715
